# Supplementary material for: Identification of candidate neoantigens produced by fusion transcripts in human osteosarcomas
Source: Sci Rep. 2019 Jan 23;9:358. doi: 10.1038/s41598-018-36840-z (PMC6344567; doi:10.1038/s41598-018-36840-z)
Supplement: Supplementary file 2 — Dataset 1 [file 41598_2018_36840_MOESM2_ESM.xlsx]

## Sheet: Supp. Table S1
Supplemental Table S1: Summary of fusions found and fusion fraction in the samples processed through the deFuse-Trinity comparison program
				DeFuse	Trinity	Percent	Inter &
				identified	confirmed	Trinity	intra	Fusion
Sample	Species	Description	Paired reads	fusions	fusions	confirmed	fusions	fraction	Reference
LLC1	Mouse	Lung adenocarcinoma	187612862	410	192	46.8293	17	0.906121	GSE97975
LLC1 (Subset 1)	Mouse	Lung adenocarcinoma	140709646	425	215	50.5882	15	1.06602	GSE97975
LLC1 (Subset 2)	Mouse	Lung adenocarcinoma	93806431	293	163	55.6314	10	1.06602	GSE97975
LLC1 (Subset 3)	Mouse	Lung adenocarcinoma	62537621	205	132	64.3902	6	0.959422	GSE97975
LLC1 (Subset 4)	Mouse	Lung adenocarcinoma	46903216	163	108	66.2577	7	1.49243	GSE97975
LLC1 (Subset 5)	Mouse	Lung adenocarcinoma	37522573	151	88	58.2781	7	1.86554	GSE97975
LLC1 (Subset 6)	Mouse	Lung adenocarcinoma	31268811	126	84	66.6667	6	1.91884	GSE97975
LLC1 (Subset 7)	Mouse	Lung adenocarcinoma	26801838	98	62	63.2653	5	1.86554	GSE97975
LLC1 (Subset 8)	Mouse	Lung adenocarcinoma	23451608	96	61	63.5417	5	2.13205	GSE97975
LLC1 (Subset 9)	Mouse	Lung adenocarcinoma	20845874	89	67	75.2809	4	1.91884	GSE97975
LLC1 (Subset 10)	Mouse	Lung adenocarcinoma	18761287	77	54	70.1299	3	1.59904	GSE97975
GL261	Mouse	Glioma	141747005	329	145	44.0729	37	2.61028	GSE97975
GL261 (Subset 1)	Mouse	Glioma	106310254	254	130	51.1811	42	3.9507	GSE97975
GL261 (Subset 2)	Mouse	Glioma	70873503	176	100	56.8182	33	4.65618	GSE97975
GL261 (Subset 3)	Mouse	Glioma	47249002	127	71	55.9055	22	4.65618	GSE97975
GL261 (Subset 4)	Mouse	Glioma	35436752	117	68	58.1197	18	5.07947	GSE97975
GL261 (Subset 5)	Mouse	Glioma	28349401	88	51	57.9545	15	5.29112	GSE97975
GL261 (Subset 6)	Mouse	Glioma	23624501	78	47	60.2564	15	6.34934	GSE97975
GL261 (Subset 7)	Mouse	Glioma	20249573	59	38	64.4068	13	6.41989	GSE97975
GL261 (Subset 8)	Mouse	Glioma	17718376	59	38	64.4068	13	7.33702	GSE97975
GL261 (Subset 9)	Mouse	Glioma	15749668	55	35	63.6364	12	7.61921	GSE97975
GL261 (Subset 10)	Mouse	Glioma	14174701	40	27	67.5	8	5.64386	GSE97975
OB01	Human	Normal osteoblast	161043333	285	97	34.0351	14	0.869331	Moriarity et al. Nat Genet 2015
OB02	Human	Normal osteoblast	74375431	142	56	39.4366	11	1.47898	Moriarity et al. Nat Genet 2015
OB03	Human	Normal osteoblast	68465516	137	56	40.8759	11	1.60665	Moriarity et al. Nat Genet 2015
OS03*	Human	Osteosarcoma - primary	46190150	66	38	57.5758	10	2.16496	Chen et al. Cell Rep 2014
OS04*	Human	Osteosarcoma - metastatic	31247433	69	39	56.5217	8	2.56021	Chen et al. Cell Rep 2014
OS05*	Human	Osteosarcoma - primary	47131741	117	80	68.3761	25	5.30428	Chen et al. Cell Rep 2014
OS07*	Human	Osteosarcoma - metastatic	45712387	128	72	56.25	18	3.93766	Chen et al. Cell Rep 2014
OS08*	Human	Osteosarcoma - metastatic	31083456	68	46	67.6471	11	3.53886	Chen et al. Cell Rep 2014
OS09*	Human	Osteosarcoma - primary	63211689	394	239	60.6599	75	11.8649	Chen et al. Cell Rep 2014
OS11*	Human	Osteosarcoma - metastatic	19841762	52	41	78.8462	21	10.5837	Chen et al. Cell Rep 2014
OS12*	Human	Osteosarcoma - primary	45295288	143	109	76.2238	35	7.72707	Chen et al. Cell Rep 2014
OS13*	Human	Osteosarcoma - metastatic	16844782	45	29	64.4444	10	5.93656	Chen et al. Cell Rep 2014
OS16*	Human	Osteosarcoma - metastatic	20406854	35	21	60	8	3.92025	Chen et al. Cell Rep 2014
OS20*	Human	Osteosarcoma - primary	47840244	175	110	62.8571	31	6.4799	Chen et al. Cell Rep 2014
OS29*	Human	Osteosarcoma - metastatic	17037708	37	25	67.5676	11	6.45627	Chen et al. Cell Rep 2014
BZ01	Human	Osteosarcoma	83202028	173	95	54.9133	21	2.52398	Perry et al. Proc Natl Acad Sci USA 2014
BZ02	Human	Osteosarcoma	86765527	94	48	51.0638	5	0.576266	Perry et al. Proc Natl Acad Sci USA 2014
BZ03	Human	Osteosarcoma	93138393	72	48	66.6667	18	1.93261	Perry et al. Proc Natl Acad Sci USA 2014
BZ05	Human	Osteosarcoma	26092969	4	0	0		0	Perry et al. Proc Natl Acad Sci USA 2014
BZ06	Human	Osteosarcoma	68445715	0	0	#DIV/0!		0	Perry et al. Proc Natl Acad Sci USA 2014
BZ07	Human	Osteosarcoma	117836240	8	0	0		0	Perry et al. Proc Natl Acad Sci USA 2014
BZ08	Human	Osteosarcoma	97956458	201	90	44.7761	15	1.53129	Perry et al. Proc Natl Acad Sci USA 2014
BZ09	Human	Osteosarcoma	12628520	1	0	0		0	Perry et al. Proc Natl Acad Sci USA 2014
BZ10	Human	Osteosarcoma	87680843	232	119	51.2931	18	2.0529	Perry et al. Proc Natl Acad Sci USA 2014
BZ11	Human	Osteosarcoma	101790618	343	166	48.3965	29	2.84899	Perry et al. Proc Natl Acad Sci USA 2014
BZ13	Human	Osteosarcoma	85215007	91	42	46.1538	3	0.352051	Perry et al. Proc Natl Acad Sci USA 2014
BZ14	Human	Osteosarcoma	92544497	180	114	63.3333	32	3.4578	Perry et al. Proc Natl Acad Sci USA 2014
BZ15	Human	Osteosarcoma	63574179	43	24	55.814	9	1.41567	Perry et al. Proc Natl Acad Sci USA 2014
BZ16	Human	Osteosarcoma	86598211	108	60	55.5556	12	1.38571	Perry et al. Proc Natl Acad Sci USA 2014
BZ17	Human	Osteosarcoma	92738028	120	74	61.6667	10	1.07831	Perry et al. Proc Natl Acad Sci USA 2014
BZ19	Human	Osteosarcoma	111667119	32	9	28.125	2	0.179104	Perry et al. Proc Natl Acad Sci USA 2014
BZ20	Human	Osteosarcoma	90085917	150	88	58.6667	25	2.77513	Perry et al. Proc Natl Acad Sci USA 2014
BZ21	Human	Osteosarcoma	103374018	340	189	55.5882	53	5.12701	Perry et al. Proc Natl Acad Sci USA 2014
BZ22	Human	Osteosarcoma	94241148	96	60	62.5	6	0.636665	Perry et al. Proc Natl Acad Sci USA 2014
BZ23	Human	Osteosarcoma	98463884	220	122	55.4545	21	2.13276	Perry et al. Proc Natl Acad Sci USA 2014
BZ24	Human	Osteosarcoma	87894524	141	77	54.6099	19	2.16168	Perry et al. Proc Natl Acad Sci USA 2014
BZ25	Human	Osteosarcoma	125037695	256	145	56.6406	26	2.07937	Perry et al. Proc Natl Acad Sci USA 2014
BZ27	Human	Osteosarcoma	70508908	120	78	65	19	2.69469	Perry et al. Proc Natl Acad Sci USA 2014
BZ28	Human	Osteosarcoma	92382500	47	27	57.4468	8	0.865965	Perry et al. Proc Natl Acad Sci USA 2014
BZ29	Human	Osteosarcoma	85652825	38	23	60.5263	5	0.583752	Perry et al. Proc Natl Acad Sci USA 2014
BZ30	Human	Osteosarcoma	107450738	120	70	58.3333	17	1.58212	Perry et al. Proc Natl Acad Sci USA 2014
BZ31	Human	Osteosarcoma	94132563	0	0	#DIV/0!		0	Perry et al. Proc Natl Acad Sci USA 2014
BZ32	Human	Osteosarcoma	100774260	92	46	50	7	0.694622	Perry et al. Proc Natl Acad Sci USA 2014
BZ33	Human	Osteosarcoma	86337401	207	116	56.0386	21	2.43232	Perry et al. Proc Natl Acad Sci USA 2014
BZ34	Human	Osteosarcoma	88947839	261	144	55.1724	27	3.03549	Perry et al. Proc Natl Acad Sci USA 2014
BZ35	Human	Osteosarcoma	114263575	109	56	51.3761	7	0.612619	Perry et al. Proc Natl Acad Sci USA 2014
BZ36	Human	Osteosarcoma	97840066	318	194	61.0063	82	8.38102	Perry et al. Proc Natl Acad Sci USA 2014
BZ37	Human	Osteosarcoma	70950119	96	56	58.3333	14	1.97322	Perry et al. Proc Natl Acad Sci USA 2014
BZ38	Human	Osteosarcoma	61280599	175	104	59.4286	34	5.54825	Perry et al. Proc Natl Acad Sci USA 2014
BZ39	Human	Osteosarcoma	100063011	204	110	53.9216	25	2.49843	Perry et al. Proc Natl Acad Sci USA 2014
CNOB	Canine	Normal osteoblast	64306200	484	349	72.1074	43	6.68676	Scott et al. Cancer Res 2018
DOS.100	Canine	Osteosarcoma	28273119	573	442	77.1379	50	17.6846	Scott et al. Cancer Res 2018
DOS.101	Canine	Osteosarcoma	29349439	513	382	74.4639	60	20.4433	Scott et al. Cancer Res 2018
DOS.105	Canine	Osteosarcoma	28966340	520	404	77.6923	70	24.166	Scott et al. Cancer Res 2018
DOS.11	Canine	Osteosarcoma	28303501	545	411	75.4128	47	16.6057	Scott et al. Cancer Res 2018
DOS.11M	Canine	Osteosarcoma	28173889	479	372	77.6618	56	19.8766	Scott et al. Cancer Res 2018
DOS.110	Canine	Osteosarcoma	38214014	425	337	79.2941	49	12.8225	Scott et al. Cancer Res 2018
DOS.111	Canine	Osteosarcoma	25695642	494	383	77.5304	51	19.8477	Scott et al. Cancer Res 2018
DOS.112	Canine	Osteosarcoma	32646488	423	339	80.1418	56	17.1535	Scott et al. Cancer Res 2018
DOS.113	Canine	Osteosarcoma	20906077	179	136	75.9777	17	8.13161	Scott et al. Cancer Res 2018
DOS.114	Canine	Osteosarcoma	40278295	454	368	81.0573	37	9.18609	Scott et al. Cancer Res 2018
DOS.115	Canine	Osteosarcoma	28517603	344	264	76.7442	40	14.0264	Scott et al. Cancer Res 2018
DOS.116	Canine	Osteosarcoma	27952930	408	303	74.2647	49	17.5295	Scott et al. Cancer Res 2018
DOS.24	Canine	Osteosarcoma	32070653	563	397	70.5151	65	20.2678	Scott et al. Cancer Res 2018
DOS.28	Canine	Osteosarcoma	29365307	380	305	80.2632	45	15.3242	Scott et al. Cancer Res 2018
DOS.32	Canine	Osteosarcoma	28078041	487	395	81.1088	36	12.8214	Scott et al. Cancer Res 2018
DOS.37	Canine	Osteosarcoma	27819089	518	376	72.5869	41	14.7381	Scott et al. Cancer Res 2018
DOS.46	Canine	Osteosarcoma	27948067	494	384	77.7328	46	16.4591	Scott et al. Cancer Res 2018
DOS.56	Canine	Osteosarcoma	33649890	520	406	78.0769	76	22.5855	Scott et al. Cancer Res 2018
DOS.57	Canine	Osteosarcoma	35572724	481	376	78.1705	39	10.9635	Scott et al. Cancer Res 2018
DOS.6	Canine	Osteosarcoma	31411695	419	340	81.1456	46	14.6442	Scott et al. Cancer Res 2018
DOS.6M	Canine	Osteosarcoma	30300460	518	392	75.6757	81	26.7323	Scott et al. Cancer Res 2018
DOS.70	Canine	Osteosarcoma	34194300	460	370	80.4348	35	10.2356	Scott et al. Cancer Res 2018
DOS.73	Canine	Osteosarcoma	28371459	473	368	77.8013	36	12.6888	Scott et al. Cancer Res 2018
DOS.75	Canine	Osteosarcoma	29627456	485	402	82.8866	60	20.2515	Scott et al. Cancer Res 2018
DOS.76	Canine	Osteosarcoma	29011054	691	500	72.3589	53	18.2689	Scott et al. Cancer Res 2018
DOS.78	Canine	Osteosarcoma	32449649	466	368	78.97	55	16.9493	Scott et al. Cancer Res 2018
DOS.8	Canine	Osteosarcoma	30219507	523	397	75.9082	52	17.2074	Scott et al. Cancer Res 2018
DOS.81	Canine	Osteosarcoma	35268169	406	301	74.1379	19	5.38729	Scott et al. Cancer Res 2018
DOS.84	Canine	Osteosarcoma	28861271	667	516	77.3613	57	19.7496	Scott et al. Cancer Res 2018
DOS.85	Canine	Osteosarcoma	33965493	516	400	77.5194	53	15.6041	Scott et al. Cancer Res 2018
DOS.90	Canine	Osteosarcoma	24551647	442	352	79.638	40	16.2922	Scott et al. Cancer Res 2018
quality insufficent for fusion analysis
deFuse identified fusions = number of fusions identified by deFuse with > 0.50 probability
Trinity confirmed fusions = number of Inter- and Intra-chromosomal fusions
		with > 25% concordance between deFuse fusion and Trinity transcript
RNA-seq fusion fraction = number of Trinity confirmed inter- and intra-chromosomal fusions per 10M paired reads
* See Supplemental Table S2 for full names

## Sheet: Supp. Table S2
Supplemental Table S2: List of St. Jude samples
Sample	Name of left read fastq files	Name of right read fastq files
OS03	SJOS001103_D1-TB-08-1096L	SJOS001103_D1-TB-08-1096R
OS04	SJOS001104_M1-TB-11-65000L	SJOS001104_M1-TB-11-65000R
OS05	SJOS001105_D1-TB-08-23890L	SJOS001105_D1-TB-08-23890R
OS07	SJOS001107_M1-TB-09-29300L	SJOS001107_M1-TB-09-29300R
OS08	SJOS001108_M1-TB-09-55200L	SJOS001108_M1-TB-09-55200R
OS09	SJOS001109_D1-TB-12-04920L	SJOS001109_D1-TB-12-04920R
OS11	SJOS001111_M1-TB-97-01070L	SJOS001111_M1-TB-97-01070R
OS12	SJOS001112_D1-TB-09-04800L	SJOS001112_D1-TB-09-04800R
OS13	SJOS001113_M1-TB-09-30590L	SJOS001113_M1-TB-09-30590R
OS16	SJOS001116_M1-TB-09-18980L	SJOS001116_M1-TB-09-18980R
OS20	SJOS001120_D1-TB-09-52820L	SJOS001120_D1-TB-09-52820R
OS29	SJOS001129_M2-TB-11-37400L	SJOS001129_M2-TB-11-37400R

## Sheet: Supp. Table S3
Supplemental Table S3: Percent of aligned reads and concordant reads in the St. Jude and Perry et al samples
samplename	%alignedreads	%concordant
OS03	90.9	84.2
OS04	90.4	82.7
OS05	90.5	83.1
OS07	90.7	83.3
OS08	91.5	83.3
OS09	90.9	83.9
OS11	89.8	81.3
OS12	91.3	84.3
OS13	91.2	83.7
OS16	90.1	82.9
OS20	90.9	83.7
OS29	90.6	83.3
HOBZ01	86	74.4
HOBZ02	84.7	73.4
HOBZ03	82.8	71.4
HOBZ05	22.3	17.5
HOBZ06	32.7	27.8
HOBZ07	68.8	59.7
HOBZ08	82.7	71.8
HOBZ09	70.1	60.7
HOBZ10	84.3	73.3
HOBZ11	85.4	74
HOBZ13	81.5	70.9
HOBZ14	86.3	75.5
HOBZ15	76.9	66.4
HOBZ16	82.8	71.5
HOBZ17	84.1	73.3
HOBZ19	74.5	64.8
HOBZ20	83.9	72.8
HOBZ21	84.8	73.1
HOBZ22	82.3	70.6
HOBZ23	83.4	73.2
HOBZ24	64.7	56
HOBZ25	82.9	72.7
HOBZ27	71.5	62.1
HOBZ28	84.7	73.4
HOBZ29	83.9	73.4
HOBZ30	79.8	69.2
HOBZ31	84.7	73.8
HOBZ32	75.1	65.6
HOBZ33	85.4	74.3
HOBZ34	86.2	75.3
HOBZ35	83.4	72.6
HOBZ36	84.7	74
HOBZ37	78.1	67.4
HOBZ38	83.6	71.9
HOBZ39	86.3	75.7

## Sheet: Supp. Table S4
Supplemental Table S4: Interchromosomal fusion identified in the St. Jude samples
Sample	Fusion	Gene 1	Gene 2	Span cnt	Probability	Chr	Fusion point	Chr	Fusion point	Before break	After break	Abnormal protein?	Novel epitope?	Predicted protein configuration
OS03	16	ASNS	RP11-90D4.2	5	0.78202	7	utr5p	12	intron	CCGACCTGGCTC	TCCTCTGCCGTC	No		Reversed, unlikely to produce a protein
OS03	30	VSTM4	ADORA2B	6	0.8841	10	coding	17	coding	AAAGTCACGCTG	GTATAAAAGTTT	Yes	Yes	Last 41 aa of VSTM4 replaced by 1 aa
OS03	55	VSTM4	ADORA2B	54	0.96361	10	coding	17	coding	AAAGTCACGCTG	GTATAAAAGTTT			Duplicate
OS04	47	MCFD2	TDRD3	6	0.72621	2	utr3p	13	coding	CCATGTGGAACT	GTATCTTTCAGA	No
OS04	46	ZC3HAV1	CTC-465D4.1	7	0.67228	7	coding	12	upstream	CGCAGTCCGAGC	GATCTTTCAGCC	Yes	Yes	Last 799 aa of ZC3HAV1 replaced by 10 aa
OS05	43	EIF1	GTF3C2	22	0.68918	17	coding	2	coding	TTCCTCGTAGAG	AACCAGCCCTGA	Yes	Yes	Reversed, last 71 aa of GTF3C2 replaced by 38 aa
OS05	11	NUBPL	PRIM2	71	0.96717	14	coding	6	intron	AAATTGTTGAGG	CAGATTTTGGAT	Yes	Yes	In-frame, last 148 aa of NUBPL replaced by last 99 aa of PRIM2
OS05	51	NUBPL	PRIM2	12	0.92185	14	coding	6	intron	AAATTGTTGAGG	CAGATTTTGGAT			Duplicate
OS05	105	RAB5B	RP11-450I19.2 (GBE1)	16	0.78054	12	intron	3	upstream	TCTCACCCTGTT	TACCATAAGCCT	Yes	Yes	Reversed, last 17 aa of GBE1 replaced by 35 aa
OS05	49	ROBO2	CD2AP	16	0.88672	3	coding	6	coding	CTGCAGGCTCAC	CTGGAGCCTTAG	Yes	Yes	Reversed, last 291 aa of CD2AP replaced by 15 aa
OS05	26	SLC22A20	DNAJC25-GNG10	5	0.84201	11	intron	9	intron	CCCATCTGGGAA	TCCTCCTGCATA	No
OS05	82	SSH1	PDPK1	8	0.73253	12	coding	16	intron	ATTAAACCTCAG	GTCAGGCAAGAA	No
OS05	14	TPST2	STXBP6	34	0.9889	22	coding	14	intron	AACACACAGCGG	ATTAAGTAACTG	Yes	Yes	Last 30 aa of TPST2 replaced by 2 aa
OS05	37	TRMT61B	RAB11FIP3	5	0.95612	2	coding	16	coding	TATTAATATCCT	GCTCTGCCCCGT	Yes	Yes	Reversed, missing first 236 aa of TRMT61B; last 14 aa of TRMT61B is replaced by 2 aa
OS05	56	WRNIP1	WRAP53	17	0.90661	6	coding	17	utr5p	AATCTCAGCAGG	GATTCCCTACGC	Yes	Yes	Last 327 aa of WRNIP1 is replaced by 29 aa
OS07	24	AC074183.4	SNHG7	6	0.58513	7	intron	9	intron	GCTCACTGGAGA	TGACACGTGCGT	No
OS07	64	AP000525.8	RP11-146E13.4	9	0.81447	22	intron	14	intron	AACAAGATAAAG	CTGGTTGGTGGA	No
OS07	27	HNRNPA3	RP11-642N14.1	7	0.84862	2	utr3p	3	downstream	GGTAGGAAAGAC	ATTCCTCATTTA	No
OS07	8	MIR3648	MIR663A	137	0.61261	21	upstream	20	intron	GGCCACCAGGAA	AACACGGCCGCG	No
OS07	36	NDEL1	MIR4462	25	0.94716	17	coding	6	upstream	CGGAAAGTAGGG	TGGCTGCAAAGA	No
OS07	33	RP11-153M7.3	CD27-AS1	8	0.67521	4	intron	12	intron	TCTCACTCATAG	GTGGGAATTGAA	No
OS07	124	RP11-483I13.3	NBPF22P	5	0.8368	1	intron	5	upstream	AAGCATTCTACT	GGAGCATCCCGT	Yes	Yes	Totally novel 149 aa
OS07	5	WRAP53	C6orf89	41	0.86681	17	utr5p	6	utr5p	TCCCTGGATTGG	ATGGTGTCAGGA	No
OS08	47	CRYBG3	RP11-507B12.2	5	0.93682	3	coding	15	intron	TAATTTGCTAAA	GAAATTGGAGGC	Yes	Yes	Last 2754 aa of CRYBG3 replaced by 13 aa
OS08	41	DNM1L	AL672183.2	20	0.56994	12	coding	1	upstream	AGAAGAAAATGG	TGAATAAGCAAA	No
OS08	38	LSP1	AC116050.1	42	0.51761	11	coding	2	intron	CCGTCCTGCAAG	ATGGACTCTGTG	No
OS08	15	MAP2K3	RP11-6L6.2	13	0.96585	17	coding	4	intron	GGCATCACCATG	GAGTTCATGGAC	Yes	Yes	Last 89 aa of MAP2K3 replaced by 4 aa
OS08	49	PSPC1	SWAP70	14	0.97838	13	coding	11	coding	GGTTCTGGATTC	CTTGAGCTGGGA	Yes	Yes	Reversed, in-frame, first 33 aa of SWAP70, 124-280 aa from PSPC1, plus 4 aa (unusual splicing)
OS08	10	RNF111	WRAP53	8	0.98638	15	utr5p	17	utr5p	CTAATGATTAAG	TATGAAGACTTT	No
OS08	51	SBNO2	DUX4L2	15	0.53851	19	coding	4	downstream	TGGGCATCCTGG	ATATTATTTCCC	Yes	Yes	Last 356 aa of SBNO2 replaced by 4 aa
OS08	7	WRAP53	RNF111	6	0.79385	17	utr5p	15	utr5p	TTCCCTGGATTG	GGGTCCGGGAAT	No
OS08	61	WRAP53	RNF111	57	0.9229	17	utr5p	15	utr5p	TTCCCTGGATTG	GGGTCCGGGAAT			Duplicate
OS09	99	AC074183.4	SNHG7	5	0.67653	7	intron	9	intron	GAGATGACACGT	GCGTGGGGTGTT	No
OS09	113	ATAD2B	RNU2-3P	6	0.99015	2	coding	15	upstream	CACCTCCAATAG	GCTACATTTGCT	Yes	Yes	Last 1158 aa of ATAD2B replaced by 8 aa
OS09	268	ATAD2B	RNU2-3P	5	0.81354	2	coding	15	upstream	AGCACCTCCAAT	AGCAAACAGAGA	Yes	Yes	Last 1158 aa of ATAD2B replaced by 17 aa
OS09	279	ATAD2B	RNU2-3P	19	0.9406	2	coding	15	upstream	AGCACCTCCAAT	AGATGTCTCCAA	Yes	Yes	Last 1158 aa of ATAD2B replaced by 6 aa
OS09	138	CTD-2240J17.1	KCMF1	12	0.98649	15	intron	2	coding	AGGACCTTTCCT	CTTCATGTCGGG	No
OS09	36	DPY19L2P2	DPY19L2	8	0.60734	7	intron	12	coding	GCCTGGTTGCAG	TATGCTTGAAAT	No
OS09	242	EIF2AK3	AGBL1	13	0.8571	2	coding	15	coding	CCGCGCGGCAGG	ACATCGTCCATA	Yes	Yes	Alternate start code, first 746 aa of AGVL1 replaced by 10 aa
OS09	307	EIF2AK3	AGBL1	115	0.98903	2	coding	15	coding	CCGCGCGGCAGG	ACATCGTCCATA			Duplicate
OS09	175	EIF3FP1	CECR7	8	0.83334	21	upstream	22	intron	ACAGCTTCCAAG	CGCCGAGGCCTG	No
OS09	267	FAM228B	KLHL25	5	0.56002	2	intron	15	upstream	TCCAGCCATCCG	GATACTGACTGA	Yes	Yes	Reversed, FAM228B is really TP53I3, first 162 aa of TP53I3 replaced by 99 aa
OS09	73	KAT2A	GRIN2B	15	0.86033	17	coding	12	utr5p	TCATTGGCCTTG	GTTTGTAGAAGC	No
OS09	44	LSP1	AC116050.1	25	0.63456	11	coding	2	intron	CCGTCCTGCAAG	ATGGACTCTGTG	No
OS09	161	MDN1	GAS5	8	0.59555	6	intron	1	intron	CTCAGAATTCAT	GATTGAAGAAAT	No
OS09	76	OSBP2	RP11-446F3.2	10	0.92727	22	coding	10	intron	ACACTCATTCAG	GTGTTCACGGAT	No
OS09	289	PDIA5	RP5-860P4.2	110	0.90993	3	coding	20	downstream	TGGCTGAAGAAT	GGGTAACTCGGA	Yes	Yes	Last 261 aa of PDIA5 replaced by 1 aa
OS09	131	PLA2G7	ABHD2	6	0.83697	6	coding	15	intron	GCAGATCTATCT	CCAGTTTATCCA	No
OS09	323	RP11-152F13.7	FUNDC2P2	5	0.93256	15	intron	2	upstream	GGGAGCCGCACG	ACCCACTGAGAT	No
OS09	25	RP11-37N22.1	OSBPL11	6	0.93265	8	intron	3	intron	CCAGTGGCTAAA	GGATAAAATAGC	No
OS09	174	RP11-37N22.1	OSBPL11	5	0.84852	8	intron	3	intron	TCCCTGGTGTAT	TACTGGTCCAGA	No
OS09	271	RP11-642N14.1	HNRNPA3	24	0.5149	3	downstream	2	utr3p	ACCCTACTTGCC	TAAATGAGGAAT	No
OS09	67	RP5-860P4.2	PDIA5	15	0.93265	20	downstream	3	intron	AGCTCTCCAACA	CAAACTGCTGGA	No
OS09	224	RUNX2	RP11-588F10.1	8	0.9444	6	coding	4	downstream	AACTTCTTTTGG	GGAGCTGTTCAT	No
OS09	84	SLC12A8	RP5-828K20.1	9	0.93265	3	coding	20	downstream	TGATAGCGGAAA	AGCTGCTTGGCC	Yes	Yes	First 17 aa of SLC12A8 replace by 17 different aa (possible novel isoform), last 410 aa of SLC12A8 replaced by 7 aa
OS09	152	SLC12A8	RP5-828K20.2	17	0.75146	3	coding	20	upstream	GATAGCGGAAAA	GGTTCATATTTA	Yes	Yes	First 17 aa of SLC12A8 replace by 17 different aa (possible novel isoform), last 410 aa of SLC12A8 replaced by 2 aa
OS09	313	TPTE	DDX11L9	16	0.58749	21	intron	15	intron	CGCGCCCGAGGT	GTCTGACTTCCA	No
OS09	139	TRAM1	RP5-1120P11.1	5	0.74941	8	coding	6	downstream	TAAAAAAGGAAC	AGGGTGGAGTCT	Yes	Yes	Possible totally novel 122 aa protein
OS09	160	TRAM1	RP5-1120P11.1	24	0.99342	8	coding	6	downstream	AAAAAGGAACAG	GGTGGAGTCTCC			Duplicate
OS09	128	VAMP1	OSBP2	22	0.99365	12	coding	22	intron	TAGTTATTGTAA	GGTCCTCCAACA	Yes	Yes	Missing first 27 aa of VAMP1, last 4 aa of VAMP1 replaced by either 49 or 64 aa
OS09	235	VARS2	RP11-332P22.2	16	0.73597	6	intron	3	downstream	GCCCTGGGGAAG	CAAAATGATACC	Yes	Yes	Last 172 aa of VARS2 replaced by 43 aa
OS11	25	BCL2L1	L3MBTL4	7	0.72977	20	coding	18	intron	GAACGGCGGCTG	GTTCCTTGGGAA	Yes	Yes	Last 45 aa of BCL2L1 replaced by 10 aa
OS11	44	NFAT5	RP11-124B13.1	14	0.9933	16	coding	8	intron	TTGTTGCTGCTG	AAAGAGCATTGT	Yes	Yes	Last 1465 aa of NFAT5 replaced by 33 aa
OS11	35	PIEZO1	RP11-622O11.2	19	0.94258	16	coding	8	intron	CGCTGCTGGCTG	GCTCATTCCACA	No
OS11	19	RAB31	SEL1L	7	0.95494	18	coding	14	intron	CAGGGGAACCTC	CCTGGTTTCCGT	Yes	Yes	Last 681 aa of RAB31 replaced by 4 aa
OS11	37	SOGA2	CREB3L1	6	0.96937	18	coding	11	intron	AGAGACTGAAAG	AGATGCAGAGCA	Yes	Yes	Last 1427 aa of SOGA2-015 replaced by 17 aa
OS11	33	XYLB	LOC124685	5	0.98071	3	coding	17	downstream	GCTATCGAGTCA	CTTTCCCCAACA	Yes	Yes	Last 106 aa of XYLB replaced by 32 aa
OS11	52	ZNF420	JAZF1	6	0.9399	19	utr5p	7	coding	ACCTCTGTCAAG	ATACAGATCCAC	Yes	No	Missing first 64 aa of JAZF1
OS12	142	AC005682.5	MAP4	5	0.71196	7	intron	3	intron	GATTCTTTCAAG	CGCCAGACCTTA	No
OS12	95	ACOT7	AKAP8	6	0.52263	1	utr3p	19	intron	GTGGGGAGAGGG	AGAGGGGGAGGG	Yes	Yes	First 386 aa of AKAP8 replaced by 13 aa
OS12	43	ATPBD4	COMMD2	6	0.58627	15	intron	3	utr3p	ATCCCAGCTACT	CAGGAGGCTGAG	Yes	Yes	ILF3 (not ATPBD4), last 505 aa replaced by 36 aa
OS12	3	ATRN	ETV5	72	0.98906	20	coding	3	coding	CCATCAAAATTC	AGGTTGCTCGGC	Yes	Yes	In-frame; last 162 aa of ATRN replaced by last 107 aa of ETV5
OS12	134	DNAJC1	BICD1	7	0.89938	10	coding	12	coding	TCTGTGACAGAT	GCATTTGGGCAG	Yes	Yes	In-frame; unusual splicing, missing first 148 aa of DNAJC1, last 188 aa of DNAJC1 replaced by 72-820 aa of BICD1, last 15 aa of BICD1 replaced by 1 aa
OS12	123	HERC2P2	HERC2P8	6	0.56621	15	intron	16	intron	TCGCCTCGACTC	CAAATGGTTGAA	No
OS12	97	HNRNPA3	RP11-642N14.1	30	0.57117	2	utr3p	3	downstream	GACATTCCTCAT	TTAGGCAAGTAG	No
OS12	25	MDN1	GAS5	10	0.58804	6	intron	1	intron	GACAGAAAGCTG	GAAGTTGAAATG	No
OS12	35	MIR3648	MIR663A	48	0.74579	21	upstream	20	intron	GGCCGCGGGATC	CCACCGCCACAG	No
OS12	119	RP11-206L10.5	RP11-384K6.6	11	0.93292	1	intron	4	intron	AGAAAATGGATG	GACAAGTAAATC	No
OS12	47	RP11-382J12.1	RP11-454H13.1	5	0.61256	8	intron	3	upstream	TGAACAGACACT	TCTCAAAAGAAG	Yes	Yes	Possible totally novel 200 aa protein
OS13	41	FRG1B	EIF2AK3	6	0.74043	20	utr5p	2	coding	TCACCAGATTCC	TGCCGCGCGGTC	No
OS13	18	GLYR1	ADARB2	8	0.93643	16	coding	10	intron	AAGGATGAGAAG	TAGTCACAGAAA	Yes	No	Last 368 aa of GLYR1 replace by stop codon
OS16	29	AP000525.8	C2orf27A	8	0.58308	22	intron	2	utr5p	GTGGATGGGCAG	TTGGTTGGCAGA	No
OS20	106	DYRK1A	GABRA6	8	0.86351	21	intron	5	intron	AGTGCTGATAAG	TGTTTTAACTTT	Yes	Yes	Reversed, unusual splicing, first 250 aa of GABRA6 replaced by 56 aa, last 91 aa of GABRA6 replaced by 11 aa
OS20	20	MDN1	GAS5	11	0.53395	6	intron	1	intron	GTCATTAAAAAC	CCTAGTTTAGGA	No
OS20	47	NDE1	AC073987.1	10	0.94338	16	coding	2	intron	TGGAAACCATCA	AGTGGATCTGCT	No
OS20	150	RP4-669H2.1	C6orf165	5	0.84729	20	intron	6	intron	CAAAAATTAGCC	GTATATGTGCAT	No
OS29	21	SPECC1	ITCH	5	0.95781	17	intron	20	coding	TGTAAAGGCCCC	AGTGATCTGAAG	Yes	Yes	In-frame, first 23 aa of ITCH & last 974 aa of SPECC1
OS29	22	RALY	PRDM6	7	0.95157	20	utr5p	5	intron	TCATTGTTACTG	GCTTGGGCAGAA	Yes	Yes	In-frame, double fusion, first 392 aa of RFX1, 150-499 aa of PRDM6, premature stop codon in intron 8 of PRDM6 caused by RALY fusion

## Sheet: Supp. Table S5
Supplemental Table S5: Intrachromosomal fusions identified in the St. Jude samples
Sample	Fusion	Gene 1	Gene 2	Span cnt	Probability	Chr	Fusion point	Chr	Fusion point	Before break	After break	Abnormal protein?	Novel epitope?	Predicted protein configuration
OS03	38	SRGAP2	SRGAP2B	15	0.76811	1	coding	1	intron	TCTTTACTCTTT	GACCTGAGTATC	No		Annotation problem
OS03	40	AGAP8	RP11-463P17.1	48	0.85592	10	coding	10	downstream	GACAATAATATC	GGTGTATCTCAT	No
OS03	42	USP32P1	USP32P3	25	0.72571	17	intron	17	intron	TCAATGGCAATC	AAGCGTAATGAG	No
OS03	62	RMND5A	ANAPC1	5	0.78011	2	coding	2	coding	GCCATTGATAAG	GATTCACTTTAA	No
OS05	7	HECTD1	DHRS4-AS1	14	0.96944	14	coding	14	intron	GTGTTAAACAAT	GTGCCACTTCGG	Yes	Yes	Last 1684 aa of HECTD1 replaced by 10 aa
OS05	53	ATXN1	RP1-135L22.1	18	0.82154	6	utr5p	6	upstream	GCACATGGTACA	GGTACGTCTTTA	No
OS05	54	TBC1D22B	GPR116	15	0.96717	6	coding	6	coding	AGCCGGATTGAT	GGTGAATATGTT	No
OS05	76	LRRC1	GPR116	9	0.99	6	coding	6	utr5p	GTGTCTCGAAAT	GGCCAACCAACT	Yes	Yes	Unusual splicing, 13 aa, first 470 aa of GPR116, last 876 replaced by 47 aa
OS05	87	NAIP	RP11-974F13.6	5	0.6331	5	coding	5	intron	AGAAATTCACAT	CGTTCAGCTCCC	No
OS07	23	SRGAP2	SRGAP2B	19	0.59934	1	coding	1	intron	GACTTCTTTACT	CTTTGACCTGAG	No		Annotation problem
OS07	26	CLEC18C	RP11-252A24.5	5	0.85169	16	utr5p	16	intron	AGTCAGGCTGGG	CTCTTCTCCCAG	No
OS07	74	DPY19L2P1	DPY19L2P2	5	0.8115	7	intron	7	intron	GAATCATCCACT	TTACGAAGATGC	No
OS07	78	CD27	ATF7IP	31	0.88785	12	coding	12	intron	ACGAGGAATGTT	CCTTTTGGGGCG	Yes	Yes	Reversed, unusual splicing, last 233 aa of TAPBPL replaced by 27 aa
OS07	80	ROCK1	VAPA	10	0.97116	18	coding	18	downstream	CGCTCCGAGACA	ATGCAGAACCTG	Yes	Yes	Last 1004 aa of ROCK1 replaced by 26 aa
OS09	4	TMEM67	GDF6	16	0.93537	8	coding	8	upstream	CTATTTCATTTT	GGTAACTCCGTC	Yes	No	Last 705 aa of TMEM67 replaced by stop codon
OS09	13	UNC45A	BTBD1	11	0.94526	15	coding	15	intron	AAACTACATCAA	ATCTGTCCCATG	Yes	Yes	Last 543 aa of UNC45A replaced by 2 aa
OS09	22	SLC41A3	ZBTB20	7	0.93492	3	coding	3	intron	ACAGTGGCCTGC	ACAGGAATACAG	Yes	No	Reversed, missing first 176 aa of SLC41A3
OS09	35	VPS13B	RP11-1057N3.1	79	0.90409	8	coding	8	downstream	GGATGGGATACA	GGACTCTTTAAA	Yes	Yes	Last 3924 aa of VPS13B replaced by 8 aa
OS09	43	DENND3	RP11-1057N3.1	5	0.78107	8	coding	8	downstream	GGAGGCACCCAG	GACTCTTTAAAT	Yes	Yes	Last 197 aa of DENND3 replaced by 3 aa
OS09	53	WHAMMP3	WHAMM	7	0.92996	15	intron	15	coding	ACATGAAAAACA	AGATGAAGTTGT	No
OS09	81	NMD3	CCDC80	71	0.99018	3	coding	3	intron	CCCTGGACACAT	TTGCAGAAAAAT	No
OS09	83	ZNF148	ADCY5	43	0.92906	3	utr5p	3	coding	CGCCCGCCCGCG	CTTGTCTCCAAT	Yes	No	But is missing 441 aa from ADCY5
OS09	101	LIMS1	AC013271.3	6	0.76197	2	coding	2	intron	ATTAACACTCAA	CACCCAAGCTGA	No
OS09	115	NMD3	CCDC80	9	0.92529	3	coding	3	intron	CCCTGGACACAT	TTGCAGAAAAAT	No
OS09	167	KALRN	RP11-393B14.1	16	0.967	3	coding	3	upstream	GATGTACAGCAG	CTAAAGCATGCA	Yes	Yes	Last 1116 aa of KALRN replaced by 25 aa
OS09	171	OSBPL11	GRAMD1C	8	0.93591	3	coding	3	coding	CCATTTGAATCC	AGAGCCTGACTA	No
OS09	179	YEATS2	ZNF80	69	0.84712	3	coding	3	intron	CAGCCCTCCAAG	CTGTAACACTCA	Yes	Yes	Last 773 aa of YEATS2 is replaced by 1 aa
OS09	198	NMD3	RP11-572C15.5	138	0.97219	3	coding	3	intron	CCCTGGACACAT	CTGGCCCTGGAT	No
OS09	203	USP25	CHODL-AS1	48	0.967	21	coding	21	intron	GAATGTTTGCTA	TTTCTTTCTTTA	Yes	Yes	Last 122 aa of USP25 replaced by 49 aa
OS09	258	NMD3	RP11-572C15.5	15	0.9843	3	coding	3	intron	CCCTGGACACAT	CTGGCCCTGGAT	No
OS09	288	PSMD2	MAP3K13	50	0.92859	3	coding	3	intron	CTGGGGAGAATA	AGACTGGATGAC	Yes	Yes	Last 789 aa of PSMD2 replaced by 2 aa
OS09	358	USP25	CHODL-AS1	6	0.85261	21	coding	21	intron	GAATGTTTGCTA	TTTCTTTCTTTA			Duplicate
OS09	380	TMEM67	GDF6	6	0.76153	8	coding	8	upstream	CTATTTCATTTT	GGTAACTCCGTC			Duplicate
OS09	385	NMD3	CCDC80	12	0.89965	3	coding	3	intron	CCCTGGACACAT	TTGCAGAAAAAT			Duplicate
OS09	388	UNC45A	BTBD1	86	0.98765	15	coding	15	intron	AAACTACATCAA	ATCTGTCCCATG			Duplicate
OS11	2	DYNC1I1	GIGYF1	7	0.81242	7	intron	7	coding	TAGCTAAAGGCA	CCCGATAGGTGG	Yes	Yes	Reversed, last 303 aa of GIGYF1 replaced by 189 aa, or last 231 aa of GIGYF1 replaced by 22 aa
OS11	4	FANCC	RAPGEF1	5	0.97926	9	coding	9	intron	GAGATAATACAC	CCTGCTTTCTCG	Yes	No	Reversed, missing first 152 aa from FANCC
OS11	16	AC058791.2	TMEM176B	5	0.72368	7	downstream	7	utr5p	TGGGAAACAAAG	CAGGATGACGCA	No
OS11	28	RP11-3B12.1	HIPK2	10	0.87794	7	intron	7	coding	CATAATTCTTAT	CTGTAATATCTG	Yes	No	Last 830 aa replaced by stop codon
OS11	48	HIPK2	RP11-3B12.1	17	0.8373	7	coding	7	intron	TCCAGATATTAC	AGGGAACAAGAA	Yes	Yes	Last 830 aa replaced by 15 aa
OS12	33	TSPAN5	SEC31A	6	0.97475	4	coding	4	utr5p	ATGTCATATTTT	GGCTCTCCGATG	No
OS12	50	SRGAP2	RP11-439A17.7	7	0.78796	1	coding	1	intron	GACTTCTTTACT	CTTTGACCTGAG	No		Annotation problem
OS12	86	ANAPC1	LINC00152	6	0.85446	2	coding	2	intron	TTCAAAGTCAAA	CATGTTGCTGTT	No
OS12	110	PMS2P3	RP11-313P13.3	5	0.71065	7	intron	7	intron	TAAGCTTTAGAT	CAATATTAGTGG	No
OS12	115	SMC5	ALDH1A1	9	0.90997	9	intron	9	intron	ACCCATTGTCTA	TGCTCCCTCTAT	No
OS12	141	RFTN2	STAT4	9	0.98589	2	coding	2	intron	CAAACACCAGAT	AAACTGCAGTCG	Yes	Yes	Last 89 aa of RFTN2 replaced by 36 aa
OS12	143	AC097532.2	PID1	894	0.53989	2	downstream	2	intron	TGAACATGGGTC	AGTCGGTCCTGA	No
OS13	3	TP53	ZNF287	9	0.5168	17	utr5p	17	downstream	TTCCCTGGATTG	GATACAAGATCT	Yes	No	Reversed, missing first 26 aa of TP53
OS13	38	RP11-495P10.2	PDE4DIP	5	0.78618	1	intron	1	intron	GGCGGCCCCAGA	AGGAGTGAAGGC	No
OS16	2	EHBP1	LRRTM4	16	0.97655	2	coding	2	coding	ACTTCTCCTAAG	ATGCCACACCAC	Yes	Yes	In-frame, first 395 aa of EHBP1 and last 73 aa of LRRTM4
OS20	5	GOLGA4	RP11-331K15.1	10	0.82689	3	coding	3	downstream	AGCATTCCTCAG	TTTTCTTCCCTG	No
OS20	15	GOLGA4	RP11-331K15.1	9	0.9736	3	coding	3	downstream	AGCATTCCTCAG	ATCCCTCGAAGC	No
OS20	37	PDE4DIP	RP11-495P10.2	5	0.76931	1	coding	1	intron	CCAGAGGGACAA	TCCTTCAACTGA	No
OS29	25	KAT6A	PBK	5	0.87389	8	coding	8	utr5p	ATGAAAAGGATA	AGGACTGAGAGT	Yes	Yes	Last 1804 aa of KAT6A is replaced by 1 aa
OS29	30	STX18	RP11-281P23.2	12	0.74438	4	coding	4	upstream	TAAGAAAAGATT	TAGGAGAACAGA	Yes	Yes	Last 170 aa of STX18 replaced by 10 aa

## Sheet: Supp. Table S6
Supplemental Table S6: Inter- and intra- chromosomal fusions identified in the LLC1 and GL261 samples
Sample	Gene 1	Gene 2	Cnt	Probability	Chr	Fusion point	Chr	Fusion point	Type	Transcript?	% Match	Protein?	Novel?	Description	Forward primer	Reverse primer
LLC1	Slc39a9	Tuba3b	124	0.965496	12	coding	6	downstream	inter	Yes	100	Yes	Yes	Last 173 aa of Slc39a9 replaced by 37 aa	CCCTTGTATTGGGCTTCGT	TTCTTCACTCCTTGGCGTTT
LLC1	Upf2	Rsu1	66	0.988328	2	coding	2	intron	intra	Yes	100	Yes	Yes	Last 543 aa of Upf2 replaced by 16 aa	CCTGAGGACCAGTGTGCTTT	GCCAGAAACCAGTGTGTGTG
GL261	Micu1	Tmem5	36	0.975933	10	coding	10	downstream	intra	Yes	100	Yes	Yes	Last 258 aa of Micu1 replaced by 31 aa	GAAAATTGCCCAGGAACGAGA	ACCAGAAGATGCAGTTTGGAG
GL261	Setd2	Rnf183	27	0.99206	9	coding	4	upstream	inter	Yes	76.5	Yes	Yes	Last 2512 aa of Setd2 replaced by 118 aa	GCTCCTCATGAAGCCGCT	GAGACCCATGCAAAAGAGGC
GL261	Tmc1	Rfx3	20	0.894709	19	upstream	19	intron	intra	Yes	93.5	Yes	Yes	Triple fusion, last 505 aa of Tmem2-Rfx3 fusion replaced by 32 aa	GCACGCTGTACAACCACTAC	AGGAAAAGACACTACGGGCT
GL261	Tmem2	Rfx3	14	0.969854	19	coding	19	utr5p	intra	Yes	100	Yes	Yes	In-frame, last 317 aa of Tmem2 replaced by Rfx3, including 21 aa from 5’-UTR	CCTACGCCCAGGTGTATGTTC	CGCCATTTCAATTGTTGCTG
GL261	Trim2	Gipc2	13	0.909207	3	coding	3	intron	intra	Yes	100	Yes	Yes	Last 43 aa of Trim2 replaced by 24 aa	ATCACTCTGTCAAGGTATTTAATCA	AGTTCATGTAGCATCTCTGAGC

## Sheet: Supp. Table S7
Supplemental Table S7: TICs identified in the St. Jude samples
Gene 1	Gene 2	Chr	Fusion point	Chr	Fusion point	OS03	OS04	OS05	OS07	OS08	OS09	OS11	OS12	OS13	OS16	OS20	OS29	Total	Comment
LL22NC03-80A10.6	LL22NC03-2H8.4	22	intron	22	downstream	X	X	X	X	X	X	X	X		X	X	X	11	deFuse and Trinity disagree, sequences match to multiple sites
RABGGTA	DHRS1	14	utr5p	14	intron			X	X	X	X		X	X	X		X	8	deFuse and Trinity disagree, sequences match to multiple sites
TMEM165	CLOCK	4	coding	4	intron	X		X	X	X	X		X			X	X	8	Last 25 aa of TMEM165 replaced by 22 aa
AC010642.1	ZSCAN22	19	utr3p	19	upstream				X		X	X	X	X	X	X		7	Protein not associated with fusion
HRH2	U6	5	coding	5	downstream	X	X		X					X		X		5	Not capable of producing a protein
SLC16A8	BAIAP2L2	22	utr5p	22	intron			X			X		X			X	X	5	Missing 132 aa of SLC16A8
C1GALT1	AC005532.5	7	utr3p	7	intron				X	X	X		X					4	Protein not associated with fusion
ERICH2	Y_RNA	2	coding	2	upstream				X	X					X		X	4	Reversed, first 8 aa of ERICH2 replaced by 66 aa
RP11-95M5.1	FGD5	3	intron	3	upstream			X					X	X		X		4	Protein not associated with fusion
VAX2	ATP6V1B1	2	coding	2	coding						X		X			X	X	4	First 120 aa of ATP6V1B1 missing
AC008280.5	ACYP2	2	intron	2	coding				X		X		X					3	First 20 aa of ACYP2 replaced by 75 aa, but may not have necessary elements for translation
FAM105B	ANKH	5	utr3p	5	intron			X			X					X		3	Protein not associated with fusion
HIC2	PI4KAP2	22	coding	22	intron						X		X			X		3	First 1255 aa of PI4KA replaced by 26 aa
IRX5	CTD-3032H12.2	16	coding	16	intron				X		X		X					3	Totally novel 307 aa protein
NFYA	ADCY10P1	6	utr3p	6	intron			X			X		X					3	Protein not associated with fusion
RP11-134G8.7	AC096677.1	1	downstream	1	upstream			X						X		X		3	May be an undocumented form of NAV1
RP11-153M7.3	TLR2	4	downstream	4	utr5p	X	X	X										3	Protein is not novel
SLC39A1	CRTC2	1	coding	1	coding	X	X						X					3	deFuse and Trinity disagree
STYXL1	TMEM120A	7	utr3p	7	intron			X			X		X					3	First 27 aa of TMEM120A replaced by 27 aa
						X	Indicates fusion identified by deFuse
							Indicates fusion verified by Trinity

## Sheet: Supp. Table S8
Supplemental Table S8: Calculation of the TMEM165-CLOCK to CLOCK ratio in the St. Jude samples
	Osteoblast controls			St. Jude Group A Osteosarcomas
Description of value	OB01	OB02	OB03	OS03	OS04	OS05	OS07	OS08	OS09	OS11	OS12	OS13	OS16	OS20	OS29
Exon 15 (chr4:56319221) number of reads	138	56	49	85	18	66	27	31	56	11	80	23	8	120	45
Exon 15 (chr4:56319222) number of reads	139	56	50	84	18	67	27	31	53	10	79	23	8	120	44
Exon 15 (chr4:56319223) number of reads	139	56	51	84	17	67	28	31	53	11	78	24	9	123	45
Exon 15 (chr4:56319224) number of reads	135	54	48	88	17	68	27	30	53	9	77	23	9	123	45
Exon 15 (chr4:56319225) number of reads	118	51	45	88	17	67	27	30	52	8	76	23	9	123	45
Exon 15 (chr4:56319226) number of reads	113	52	45	88	18	63	26	30	53	8	76	24	9	124	46
Exon 15 (chr4:56319227) number of reads	114	52	47	88	18	63	25	30	51	8	74	24	9	126	47
Exon 15 (chr4:56319228) number of reads	116	51	48	88	18	62	25	29	51	8	73	24	9	125	48
Exon 15 (chr4:56319229) number of reads	119	53	48	89	18	64	25	30	49	8	73	24	9	123	47
Exon 15 (chr4:56319230) number of reads	117	52	48	89	18	65	25	32	47	7	74	24	9	124	47
Avg reads exon 15 (CLOCK plus TMEM165-CLOCK)	124.8	53.3	47.9	87.1	17.7	65.2	26.2	30.4	51.8	8.8	76	23.6	8.8	123.1	45.9
Intron 15 (chr4:56319211) number of reads	0	1	0	30	6	10	17	24	14	4	11	4	5	15	3
Intron 15 (chr4:56319212) number of reads	0	1	0	30	6	11	17	24	14	4	11	4	5	15	3
Intron 15 (chr4:56319213) number of reads	0	1	0	30	5	11	17	25	14	4	11	4	5	15	3
Intron 15 (chr4:56319214) number of reads	0	1	0	30	5	11	16	25	14	4	12	4	5	15	3
Intron 15 (chr4:56319215) number of reads	0	1	0	30	5	11	16	25	14	4	12	4	5	15	3
Intron 15 (chr4:56319216) number of reads	0	1	0	30	5	10	16	25	13	4	12	4	5	13	3
Intron 15 (chr4:56319217) number of reads	0	1	0	30	5	9	15	24	13	4	12	4	5	13	3
Intron 15 (chr4:56319218) number of reads	0	1	0	29	5	9	15	22	14	4	12	4	5	13	3
Intron 15 (chr4:56319219) number of reads	0	1	0	30	5	8	14	22	14	4	12	4	5	13	3
Intron 15 (chr4:56319220) number of reads	0	1	0	29	5	6	13	24	13	4	12	4	5	11	3
Avg reads intron 15 (TMEM165-CLOCK)	0	1	0	29.8	5.2	9.6	15.6	24	13.7	4	11.7	4	5	13.8	3
CLOCK reads (exon 15 minus intron 15)	124.8	52.3	47.9	57.3	12.5	55.6	10.6	6.4	38.1	4.8	64.3	19.6	3.8	109.3	42.9
Ratio of TMEM165-CLOCK to CLOCK ratio	0	0.0191205	0	0.52007	0.416	0.172662	1.4717	3.75	0.35958	0.833333	0.18196	0.204082	1.31579	0.126258	0.0699301

## Sheet: Supp. Table S9
Supplemental Table S9: Output from deFuse and the deFuse-Trinity Comparision programs
	deFuse Output									deFuse-Trinity Comparison Output					fusion fraction
						Fusion locations									duplicate or SRGAP2
		Fused genes				From gene		To gene			Trinity Verification
Sample	Fusion	Gene 1	Gene 2	Span cnt	Probability	Chr	Fusion point	Chr	Fusion point	Type	Transcript?	% Match	Protein?
BZ01	1	AIG1	RP1-95L4.4	7	0.589458	6	coding	6	intron	TIC	No	0	No
BZ01	2	AL450992.2	AL450992.2	9	0.891317	1	intron	1	intron	TIC	Yes	100	Yes
BZ01	3	C8orf42	FBXO25	5	0.990901	8	coding	8	downstream	TIC	Yes	16.9	No
BZ01	4	TRAPPC9	ATG4A	6	0.925856	8	coding	X	intron	inter	No	0	No
BZ01	5	AP001065.15	TSPEAR	7	0.985099	21	intron	21	downstream	TIC	Yes	46.5	No
BZ01	6	PI4KA	GAREM	7	0.816732	22	utr3p	18	intron	inter	Yes	19.3	Yes
BZ01	7	AMDHD1	CCDC130	5	0.758199	12	utr5p	19	upstream	inter	No	0	No
BZ01	8	OC90	TPTEP1	19	0.610235	8	coding	22	intron	inter	No	0	No
BZ01	9	TAZ	BX936347.1	19	0.730811	X	downstream	X	downstream	TIC	Yes	63.7	Yes
BZ01	10	TWSG1	RP11-15F12.1	19	0.9443	18	coding	18	upstream	intra	Yes	100	Yes
BZ01	11	MRPL37	RP5-997D24.5	5	0.950378	1	coding	1	downstream	TIC	No	0	No
BZ01	12	RP11-334C17.5	AKR1B1	8	0.647441	17	intron	7	downstream	inter	No	0	No
BZ01	13	C2CD3	SMOX	29	0.752142	11	utr3p	20	intron	inter	No	0	No
BZ01	14	C2CD3	SMOX	10	0.786824	11	utr3p	20	intron	inter	No	0	No
BZ01	15	TP53	FAM124A	17	0.506873	17	utr5p	13	coding	inter	Yes	29.1	Yes
BZ01	16	CLMN	CTD-2240H23.2	7	0.95214	14	utr3p	14	upstream	TIC	No	0	No
BZ01	17	SLC22A20	RP11-110H1.8	6	0.815777	11	intron	18	intron	inter	Yes	50	No
BZ01	18	GPC6	GRIK1	11	0.978979	13	coding	21	intron	inter	Yes	39.1	Yes
BZ01	19	AMDHD1	GTF2IRD2	5	0.634013	12	utr5p	7	coding	inter	No	0	No
BZ01	20	GAREM	NOL4	6	0.70551	18	intron	18	intron	intra	Yes	72.2	Yes
BZ01	21	RP11-773D16.1	RP11-119F19.2	15	0.822831	10	intron	10	intron	TIC	Yes	41.9	No
BZ01	22	GPC6	GRIK1	8	0.861121	13	coding	21	intron	inter	Yes	52.8	No
BZ01	23	CMPK1	RP11-511I2.2	6	0.922326	1	coding	1	intron	TIC	Yes	63.7	No
BZ01	24	TRAJ23	TRAC	6	0.973401	14	coding	14	coding	TIC	No	0	No
BZ01	25	SLC22A20	LIPG	7	0.780733	11	intron	18	intron	inter	Yes	58	No
BZ01	26	APOPT1	RP11-894P9.2	12	0.895306	14	coding	14	intron	TIC	Yes	40.6	No
BZ01	27	SIDT2	TAGLN	23	0.941232	11	coding	11	utr5p	TIC	No	0	No
BZ01	28	AMZ2	LOC440461	5	0.54444	17	utr5p	17	downstream	TIC	No	0	No
BZ01	29	CTC-398G3.6	SIN3B	11	0.68427	19	intron	19	intron	intra	Yes	100	No
BZ01	30	PSMA4	CHRNA5	6	0.64709	15	coding	15	coding	TIC	No	0	No
BZ01	31	SLC22A20	RP11-110H1.8	9	0.763648	11	intron	18	downstream	inter	No	0	No
BZ01	32	HBB	HBBP1	5	0.951703	11	intron	11	intron	TIC	No	0	No
BZ01	33	COL24A1	CDKN2C	5	0.963331	1	coding	1	downstream	intra	No	0	No
BZ01	34	IGFBP3	AC073115.6	6	0.894956	7	upstream	7	intron	TIC	Yes	47.8	No
BZ01	35	AL354732.1	GORAB	5	0.959373	1	upstream	1	coding	TIC	Yes	92.2	Yes
BZ01	36	RP11-298I3.5	PRMT5	5	0.924548	14	coding	14	coding	TIC	No	0	No
BZ01	37	AIG1	RP1-95L4.4	44	0.908659	6	coding	6	intron	TIC	No	0	No
BZ01	38	AC010642.1	ZSCAN22	23	0.557689	19	utr3p	19	upstream	TIC	Yes	100	No
BZ01	39	RP11-773D16.1	RP11-119F19.2	6	0.813424	10	intron	10	intron	TIC	No	0	No
BZ01	40	RP3-460G2.2	RP11-471B18.1	18	0.868818	6	intron	6	downstream	TIC	Yes	43.8	No
BZ01	41	PMVK	PBXIP1	22	0.753471	1	upstream	1	intron	TIC	Yes	100	Yes
BZ01	42	DSCC1	KB-1471A8.1	29	0.913158	8	utr5p	8	intron	TIC	Yes	87.6	Yes
BZ01	43	PMS2P3	TYW1	7	0.681752	7	intron	7	intron	intra	Yes	45.6	No
BZ01	44	TWSG1	RP11-1058N17.1	9	0.969715	18	coding	18	upstream	intra	Yes	100	No
BZ01	45	TMEM165	CLOCK	13	0.979868	4	coding	4	intron	TIC	No	0	No
BZ01	46	GABRB3	GAS5	20	0.593527	15	intron	1	intron	inter	Yes	20.2	No
BZ01	47	SIDT2	TAGLN	5	0.890539	11	coding	11	utr5p	TIC	No	0	No
BZ01	48	SYNE3	RP11-1070N10.3	5	0.939358	14	utr5p	14	intron	TIC	Yes	88.6	Yes
BZ01	49	RP11-820L6.1	RP11-166D19.1	25	0.681198	11	intron	11	intron	TIC	Yes	63.1	No
BZ01	50	HGSNAT	FTLP3	8	0.845849	8	utr5p	20	downstream	inter	No	0	No
BZ01	51	AP001065.15	TSPEAR	7	0.927456	21	intron	21	intron	TIC	No	0	No
BZ01	52	CCNI	SEPT11	10	0.841089	4	coding	4	downstream	TIC	Yes	44.4	Yes
BZ01	53	RP5-931E15.2	TMEM9B-AS1	6	0.741462	X	intron	11	intron	inter	No	0	No
BZ01	54	NUDT3	RP11-513I15.6	8	0.854776	6	utr3p	6	intron	TIC	No	0	No
BZ01	55	DGCR2	RP11-169F17.1	8	0.947727	22	coding	18	intron	inter	Yes	42.6	No
BZ01	56	RP11-320P7.2	ZNF131	8	0.539948	12	intron	5	intron	inter	No	0	No
BZ01	57	TRBJ2-1	TRBC2	8	0.954357	7	utr3p	7	coding	TIC	No	0	No
BZ01	58	RNF2	PDC	6	0.532714	1	utr5p	1	upstream	intra	Yes	99.2	Yes
BZ01	59	AC007386.4	CEP68	11	0.928011	2	intron	2	upstream	TIC	No	0	No
BZ01	60	NDUFS6	MRPL36	6	0.63245	5	coding	5	downstream	TIC	Yes	52.1	No
BZ01	61	VAX2	ATP6V1B1	8	0.939854	2	coding	2	coding	TIC	Yes	67.5	No
BZ01	62	TMIE	ALS2CL	5	0.72282	3	coding	3	upstream	TIC	Yes	100	No
BZ01	63	RP11-773D16.1	RP11-119F19.2	6	0.84649	10	intron	10	intron	TIC	Yes	47.3	No
BZ01	64	FARSA	SYCE2	9	0.969624	19	coding	19	coding	TIC	No	0	No
BZ01	65	C8orf42	FBXO25	17	0.987201	8	coding	8	intron	TIC	Yes	69.2	No
BZ01	66	HMGCLL1	RP11-228O6.2	10	0.793425	6	coding	6	downstream	TIC	Yes	92.1	Yes
BZ01	67	TWSG1	RP11-1058N17.1	26	0.887161	18	coding	18	upstream	intra	Yes	100	Yes
BZ01	68	PHPT1	EDF1	5	0.829373	9	coding	9	coding	TIC	No	0	No
BZ01	69	SEC16A	C9orf163	14	0.942967	9	utr5p	9	upstream	TIC	Yes	58.6	Yes
BZ01	70	RP11-398F12.1	C22orf26	6	0.779517	22	intron	22	downstream	TIC	No	0	No
BZ01	71	WASF2	CALN1	8	0.752233	1	utr3p	7	intron	inter	No	0	No
BZ01	72	RP11-535M15.1	ZNF510	17	0.973894	9	downstream	9	intron	TIC	No	0	No
BZ01	73	CKAP4	PPIA	5	0.719907	12	utr3p	7	utr3p	inter	No	0	No
BZ01	74	PI4KA	NOL4	7	0.677005	22	downstream	18	intron	inter	No	0	No
BZ01	75	FAM193A	RNF4	6	0.886297	4	utr5p	4	utr3p	TIC	Yes	100	Yes
BZ01	76	EIF2C2	HAS2	19	0.977551	8	coding	8	intron	intra	No	0	No
BZ01	77	AP001065.15	TSPEAR	13	0.979687	21	intron	21	intron	TIC	Yes	52	No
BZ01	78	SERPINB5	HIRA	29	0.704123	18	coding	22	intron	inter	No	0	No
BZ01	79	AP000525.8	C2orf27A	14	0.626362	22	intron	2	utr5p	inter	Yes	22.5	No
BZ01	80	TRAJ25	TRAC	5	0.94512	14	coding	14	coding	TIC	No	0	No
BZ01	81	IGKV4-1	AC096579.7	8	0.686207	2	coding	2	intron	TIC	No	0	No
BZ01	82	ASXL1	MSANTD3-TMEFF1	5	0.821186	20	coding	9	intron	inter	No	0	No
BZ01	83	GABPA	APP	7	0.989835	21	downstream	21	coding	TIC	Yes	51.3	No
BZ01	84	HGSNAT	PARK7	8	0.525541	8	utr5p	1	utr5p	inter	No	0	No
BZ01	85	TRGC1	TRGJP1	8	0.840562	7	coding	7	coding	TIC	Yes	77.5	No
BZ01	86	RP11-337C18.8	FMO5	6	0.853744	1	intron	1	intron	TIC	Yes	100	No
BZ01	87	DGCR2	RP11-169F17.1	5	0.933306	22	coding	18	intron	inter	Yes	75.6	No
BZ01	88	SLC22A20	LIPG	18	0.770424	11	intron	18	upstream	inter	No	0	No
BZ01	89	RP11-353N4.6	PDE4DIP	17	0.917344	1	intron	1	intron	intra	Yes	80.7	No
BZ01	90	TWSG1	RP11-1058N17.1	17	0.931521	18	coding	18	upstream	intra	Yes	100	No
BZ01	91	METTL21A	DYM	11	0.723058	2	utr3p	18	coding	inter	No	0	No
BZ01	92	AP000525.8	RP11-146E13.4	6	0.816894	22	intron	14	intron	inter	Yes	22.5	No
BZ01	93	MS4A4E	DYM	7	0.869647	11	utr3p	18	coding	inter	No	0	No
BZ01	94	HAS2	EIF2C2	5	0.70542	8	utr5p	8	coding	intra	No	0	No
BZ01	95	METTL21A	TPST1	6	0.641451	2	utr3p	7	intron	inter	No	0	No
BZ01	96	ZSCAN25	CYP3A5	9	0.841547	7	coding	7	intron	TIC	Yes	100	Yes
BZ01	97	AP001065.15	TSPEAR	5	0.956806	21	intron	21	utr3p	TIC	Yes	56.2	No
BZ01	98	NCF1	NCF1B	6	0.516597	7	coding	7	intron	intra	Yes	60.2	Yes
BZ01	99	DTD1	LINC00493	5	0.97743	20	coding	20	coding	TIC	No	0	No
BZ01	100	FAM122C	TOM1L2	7	0.72932	X	utr5p	17	coding	inter	No	0	No
BZ01	101	CTC-786C10.1	RP11-680G10.1	11	0.956543	16	intron	16	utr5p	TIC	Yes	85.5	Yes
BZ01	102	SEC16A	C9orf163	7	0.924872	9	utr5p	9	upstream	TIC	Yes	63	Yes
BZ01	103	COL24A1	CDKN2C	9	0.54401	1	coding	1	downstream	intra	No	0	No
BZ01	104	TRBJ2-3	TRBC2	43	0.972623	7	coding	7	coding	TIC	Yes	100	Yes
BZ01	105	PAQR7	Y_RNA	15	0.941208	1	utr5p	1	upstream	TIC	Yes	100	Yes
BZ01	106	PDE4DIP	RP11-353N4.1	8	0.781175	1	coding	1	intron	intra	No	0	No
BZ01	107	CTBS	GNG5	23	0.685486	1	coding	1	coding	TIC	No	0	No
BZ01	108	RABGGTA	DHRS1	11	0.692537	14	utr5p	14	intron	TIC	Yes	49.1	No
BZ01	109	TET3	RP11-711M9.1	7	0.602062	2	coding	2	intron	TIC	Yes	100	No
BZ01	110	NRXN3	CTAGE1	9	0.865177	14	coding	18	upstream	inter	No	0	No
BZ01	111	MDN1	GAS5	26	0.815726	6	intron	1	intron	inter	No	0	No
BZ01	112	RIN2	RP1-122P22.2	14	0.59492	20	coding	20	intron	TIC	Yes	99.1	Yes
BZ01	113	SRGAP2B	SRGAP2	26	0.948403	1	intron	1	coding	intra	Yes	53.3	Yes
BZ01	114	ATOX1	CTB-113P19.1	9	0.796469	5	utr3p	5	downstream	TIC	No	0	No
BZ01	115	ASPH	CLVS1	9	0.932827	8	coding	8	intron	TIC	Yes	7.5	No
BZ01	116	AP000525.8	RP11-146E13.4	19	0.91112	22	intron	14	intron	inter	Yes	28.4	No
BZ01	117	DGCR2	RP11-169F17.1	9	0.703548	22	coding	18	upstream	inter	No	0	No
BZ01	118	LINC00674	LRRC37A16P	8	0.727948	17	intron	17	downstream	TIC	No	0	No
BZ01	119	FAM78B	RP11-479J7.2	5	0.959516	1	coding	1	intron	TIC	No	0	No
BZ01	120	HGSNAT	ITPR2	7	0.69083	8	utr5p	12	intron	inter	Yes	52.5	No
BZ01	121	CDK11B	RP1-283E3.8	5	0.945242	1	coding	1	intron	TIC	Yes	77.5	No
BZ01	122	DCPS	ST3GAL4	22	0.962025	11	intron	11	upstream	TIC	Yes	96	No
BZ01	123	SV2A	ANKRD40	7	0.555632	1	intron	17	utr3p	inter	No	0	No
BZ01	124	AC007386.4	CEP68	6	0.718732	2	intron	2	upstream	TIC	Yes	68.3	No
BZ01	125	STX16	APCDD1L-AS1	5	0.697822	20	coding	20	downstream	TIC	No	0	No
BZ01	126	DOK3	DDX41	6	0.781253	5	intron	5	coding	TIC	Yes	10.3	No
BZ01	127	RASL12	SLC51B	7	0.688667	15	coding	15	intron	TIC	Yes	47.5	No
BZ01	128	ZNF445	LINC00694	9	0.988896	3	utr3p	3	intron	TIC	Yes	100	Yes
BZ01	129	KIAA1244	Metazoa_SRP	9	0.971937	6	coding	1	upstream	inter	Yes	100	Yes
BZ01	130	COX15	ENTPD7	5	0.596383	10	coding	10	intron	TIC	Yes	100	Yes
BZ01	131	EFEMP2	CFL1	6	0.58444	11	coding	11	coding	TIC	No	0	No
BZ01	132	CRTAC1	GOLGA7B	34	0.9668	10	coding	10	intron	TIC	Yes	49.6	No
BZ01	133	FAM122C	MAPKAP1	33	0.592406	X	coding	9	coding	inter	No	0	No
BZ01	134	RNF2	PDC	23	0.973829	1	utr5p	1	utr5p	intra	Yes	100	Yes
BZ01	135	GSE1	RP11-680G10.1	6	0.980611	16	coding	16	coding	TIC	Yes	100	Yes
BZ01	136	TGFBI	LECT2	23	0.861576	5	coding	5	upstream	TIC	Yes	54.9	No
BZ01	137	ANKDD1A	SPG21	5	0.806961	15	utr3p	15	utr3p	TIC	No	0	No
BZ01	138	OC90	TPTEP1	14	0.624738	8	utr5p	22	intron	inter	No	0	No
BZ01	139	AC008280.5	ACYP2	6	0.939421	2	intron	2	coding	TIC	Yes	72.3	Yes
BZ01	140	ZNF595	RP11-241F15.3	82	0.580218	4	intron	4	upstream	intra	Yes	21.5	Yes
BZ01	141	MRPL37	RP5-997D24.5	6	0.920236	1	coding	1	intron	TIC	Yes	51.8	Yes
BZ01	142	EIF2C2	CTD-2501M5.1	6	0.970198	8	coding	8	downstream	intra	Yes	19.5	Yes
BZ01	143	RP3-460G2.2	RP11-471B18.1	5	0.963082	6	intron	6	downstream	TIC	Yes	67.3	No
BZ01	144	CHST6	RP11-77K12.4	6	0.930983	16	utr5p	16	upstream	TIC	Yes	69.9	No
BZ01	145	CD99P1	CD99	6	0.958767	X	intron	X	coding	TIC	No	0	No
BZ01	146	ANKRD10	RP4-601K24.1	11	0.856924	13	coding	1	upstream	inter	No	0	No
BZ01	147	RP11-277L2.2	RP11-403I13.8	12	0.87987	1	intron	1	intron	TIC	Yes	50	No
BZ01	148	AMDHD1	WDR66	44	0.740854	12	utr5p	12	coding	intra	Yes	51.3	Yes
BZ01	149	MNDA	OR10AA1P	10	0.516155	1	utr5p	1	downstream	TIC	No	0	No
BZ01	150	LMO7	RNU6-72	7	0.659178	13	coding	13	upstream	intra	No	0	No
BZ01	151	RP11-1102P16.1	EYA1	5	0.912376	8	coding	8	utr5p	TIC	No	0	No
BZ01	152	GABRB3	GAS5	5	0.870235	15	intron	1	intron	inter	Yes	9.3	No
BZ01	153	EIF2C2	HAS2	7	0.844721	8	coding	8	utr3p	intra	No	0	No
BZ01	154	BLOC1S6	CTD-2054N24.2	5	0.620164	15	utr3p	15	utr3p	intra	No	0	No
BZ01	155	ALDH3A2	SLC47A2	5	0.529894	17	coding	17	intron	TIC	No	0	No
BZ01	156	RP11-134G8.7	AC096677.1	13	0.69787	1	downstream	1	upstream	TIC	Yes	37.1	No
BZ01	157	UNC45B	KRT18P16	7	0.567968	17	intron	5	downstream	inter	Yes	11	No
BZ01	158	SH3D19	U6	11	0.774135	4	utr5p	4	downstream	TIC	Yes	100	No
BZ01	159	SLC22A20	ZNF138	5	0.90832	11	intron	7	intron	inter	No	0	No
BZ01	160	SCD	PROCA1	10	0.676353	10	utr3p	17	utr3p	inter	No	0	No
BZ01	161	PDE4B	SUCLG2P2	12	0.876286	1	intron	12	intron	inter	Yes	50.3	Yes
BZ01	162	HFM1	AC093388.3	73	0.638869	1	intron	2	intron	inter	No	0	No
BZ01	163	BCAS2P1	PCF11	5	0.969366	11	intron	11	upstream	TIC	No	0	No
BZ01	164	LMO7	RNU6-72	14	0.922076	13	coding	13	upstream	intra	Yes	33	No
BZ01	165	AC073115.6	AC073115.7	10	0.923847	7	intron	7	upstream	TIC	Yes	46.6	No
BZ01	166	PMS2P3	TYW1	6	0.892932	7	intron	7	intron	intra	Yes	48.3	No
BZ01	167	TLR2	RP11-153M7.3	17	0.949613	4	utr5p	4	downstream	TIC	Yes	99.5	Yes
BZ01	168	PDE4DIP	RP11-353N4.6	33	0.941142	1	coding	1	intron	intra	Yes	45.9	Yes
BZ01	169	HRH2	U6	22	0.727691	5	coding	5	downstream	TIC	Yes	100	Yes
BZ01	170	RMND5A	ANAPC1	10	0.854488	2	coding	2	coding	intra	Yes	63.7	Yes
BZ01	171	AC116050.1	RP11-14N7.2	13	0.842471	2	intron	1	intron	inter	Yes	73.2	No
BZ01	172	SLC22A20	LIPG	9	0.509855	11	intron	18	upstream	inter	No	0	No
BZ01	173	MDN1	GAS5	5	0.658951	6	intron	1	intron	inter	No	0	No
BZ02	1	ALDH1B1	RP11-113O24.3	5	0.900294	9	utr5p	9	downstream	TIC	No	0	No
BZ02	2	FILIP1	FILIP1	33	0.965877	6	coding	6	utr3p	TIC	Yes	100	Yes
BZ02	3	LINC00607	AC122136.2	25	0.687485	2	upstream	2	intron	TIC	Yes	52.3	No
BZ02	4	PDE4DIP	RP11-458D21.2	6	0.592171	1	coding	1	intron	TIC	Yes	55.4	No
BZ02	5	C1QA	C1QC	11	0.715351	1	coding	1	utr5p	TIC	No	0	No
BZ02	6	AC007386.4	CEP68	16	0.855921	2	intron	2	upstream	TIC	Yes	72.4	No
BZ02	7	DNAJC21	ANAPC16	16	0.689643	5	utr3p	10	utr3p	inter	No	0	No
BZ02	8	EED	RP11-320L11.2	7	0.976237	11	coding	11	intron	TIC	Yes	78.6	Yes
BZ02	9	MYL3	PRSS42	17	0.663237	3	utr3p	3	upstream	TIC	No	0	No
BZ02	10	MIR550A1	ZNRF2	13	0.948195	7	upstream	7	coding	TIC	No	0	No
BZ02	11	PAQR7	Y_RNA	5	0.956274	1	utr5p	1	upstream	TIC	Yes	99.2	Yes
BZ02	12	RIN2	RP1-122P22.2	10	0.607388	20	coding	20	intron	TIC	Yes	99.7	Yes
BZ02	13	PDE4DIP	RP11-640M9.1	8	0.838452	1	coding	1	upstream	TIC	Yes	46.7	No
BZ02	14	LYPLAL1	RP11-135J2.3	5	0.619977	1	utr3p	1	downstream	TIC	No	0	No
BZ02	15	HDHD1	STS	10	0.719265	X	intron	X	upstream	TIC	Yes	98.5	No
BZ02	16	AC010642.1	ZSCAN22	20	0.666238	19	utr3p	19	upstream	TIC	Yes	100	No
BZ02	17	LARP1	MIR1303	7	0.814747	5	coding	5	upstream	TIC	Yes	35.8	No
BZ02	18	C11orf89	TNNT3	21	0.611284	11	intron	11	upstream	TIC	Yes	95.4	Yes
BZ02	19	AC073043.2	SEPHS1P6	12	0.747263	2	coding	2	downstream	TIC	Yes	88.2	No
BZ02	20	PDE4DIP	RP11-495P10.2	21	0.759553	1	coding	1	intron	intra	Yes	87.6	Yes
BZ02	21	HDHD1	STS	5	0.647177	X	coding	X	upstream	TIC	Yes	52.2	No
BZ02	22	MRPS10	GUCA1B	7	0.727144	6	coding	6	coding	TIC	No	0	No
BZ02	23	FLNC	ATP6V1F	15	0.544587	7	coding	7	coding	TIC	No	0	No
BZ02	24	SH3D19	U6	16	0.886794	4	utr5p	4	downstream	TIC	Yes	100	Yes
BZ02	25	TTLL12	TTLL12	7	0.936501	22	coding	22	downstream	TIC	No	0	No
BZ02	26	AGBL1	RP11-553E24.3	118	0.971542	15	utr5p	15	upstream	TIC	Yes	97.2	Yes
BZ02	27	PARL	MAP6D1	6	0.975947	3	coding	3	upstream	TIC	No	0	No
BZ02	28	PRSS23	FZD4	26	0.915599	11	intron	11	coding	TIC	Yes	87.6	Yes
BZ02	29	CCDC63	MYL2	28	0.905206	12	intron	12	downstream	TIC	No	0	No
BZ02	30	PHPT1	EDF1	5	0.89248	9	coding	9	coding	TIC	No	0	No
BZ02	31	MYPN	HERC4	8	0.782879	10	coding	10	upstream	TIC	No	0	No
BZ02	32	CSRP3	ZDHHC13	26	0.974156	11	coding	11	downstream	TIC	Yes	43.4	No
BZ02	33	MCFD2	TDRD3	7	0.788879	2	utr3p	13	coding	inter	No	0	No
BZ02	34	RNA5-8SP4	RP11-664D7.4	5	0.621649	19	downstream	8	intron	inter	No	0	No
BZ02	35	YBEY	C21orf58	7	0.771737	21	coding	21	intron	TIC	No	0	No
BZ02	36	ASCL5	TMEM9	50	0.829515	1	upstream	1	downstream	TIC	No	0	No
BZ02	37	BTBD8	KIAA1107	5	0.960531	1	coding	1	upstream	TIC	Yes	45	No
BZ02	38	AIFM2	H2AFY2	6	0.838816	10	utr3p	10	intron	TIC	No	0	No
BZ02	39	TMEM165	CLOCK	7	0.797862	4	coding	4	intron	TIC	Yes	100	Yes
BZ02	40	RP11-773D16.1	RP11-119F19.2	20	0.762208	10	intron	10	intron	TIC	Yes	41.6	No
BZ02	41	C9orf163	SEC16A	5	0.628224	9	utr5p	9	utr5p	TIC	No	0	No
BZ02	42	BLOC1S6	RPS15A	10	0.648203	15	utr3p	16	utr3p	inter	No	0	No
BZ02	43	HNRNPA2B1	NFE2L3	25	0.831146	7	utr3p	7	intron	TIC	Yes	57.5	No
BZ02	44	OC90	TPTEP1	28	0.625992	8	utr5p	22	intron	inter	No	0	No
BZ02	45	GRAMD4	CERK	5	0.974029	22	coding	22	downstream	TIC	No	0	No
BZ02	46	GSE1	RP11-680G10.1	8	0.96291	16	utr5p	16	coding	TIC	No	0	No
BZ02	47	PDE4DIP	BX284650.1	18	0.899322	1	coding	1	intron	intra	No	0	No
BZ02	48	RP11-114H23.1	KRR1	8	0.71701	12	intron	12	coding	TIC	No	0	No
BZ02	49	GPX3	TNIP1	5	0.773988	5	coding	5	downstream	TIC	Yes	53.1	No
BZ02	50	CTBS	GNG5	18	0.804568	1	coding	1	coding	TIC	Yes	30.2	Yes
BZ02	51	FAM193A	RNF4	16	0.778193	4	utr5p	4	utr3p	TIC	Yes	100	No
BZ02	52	UBC	UBB	5	0.594917	12	coding	17	coding	inter	Yes	10.7	No
BZ02	53	CCDC63	MYL2	27	0.936134	12	coding	12	downstream	TIC	Yes	55.8	No
BZ02	54	KIDINS220	RP11-434B12.1	7	0.92008	2	utr3p	2	upstream	TIC	No	0	No
BZ02	55	ALDH3A2	SLC47A2	16	0.831426	17	coding	17	intron	TIC	No	0	No
BZ02	56	RP11-637I8.2	ASB15	5	0.830075	16	intron	7	intron	inter	Yes	25.2	No
BZ02	57	RP11-153M7.3	TLR2	5	0.895489	4	downstream	4	utr5p	TIC	Yes	99.5	Yes
BZ02	58	PMVK	PBXIP1	6	0.968046	1	coding	1	coding	TIC	No	0	No
BZ02	59	MED28	FAM184B	6	0.85659	4	coding	4	downstream	TIC	No	0	No
BZ02	60	CTC-786C10.1	RP11-680G10.1	13	0.969337	16	intron	16	upstream	TIC	Yes	100	No
BZ02	61	CCDC91	AC010878.3	32	0.648944	12	utr5p	2	upstream	inter	No	0	No
BZ02	62	DCUN1D2	ADPRHL1	6	0.786776	13	coding	13	coding	TIC	No	0	No
BZ02	63	RP11-95M5.1	FGD5	13	0.900049	3	intron	3	upstream	TIC	Yes	95.8	Yes
BZ02	64	NARS	FECH	6	0.671451	18	coding	18	upstream	TIC	No	0	No
BZ02	65	IGFN1	ASCL5	5	0.650555	1	utr5p	1	upstream	TIC	No	0	No
BZ02	66	SH3D19	U6	5	0.737201	4	utr5p	4	downstream	TIC	No	0	No
BZ02	67	AC008280.5	ACYP2	13	0.644448	2	intron	2	coding	TIC	No	0	No
BZ02	68	RP11-111F5.4	RP11-211N8.2	16	0.753759	9	intron	9	downstream	TIC	No	0	No
BZ02	69	AC116050.1	RP11-14N7.2	15	0.812294	2	intron	1	intron	inter	Yes	56.6	No
BZ02	70	DNAH11	AC010170.1	6	0.59837	7	intron	3	downstream	inter	No	0	No
BZ02	71	HFM1	AC093388.3	303	0.78122	1	intron	2	intron	inter	No	0	No
BZ02	72	PLEKHM2	AL121992.1	9	0.934536	1	coding	1	upstream	TIC	Yes	45.7	No
BZ02	73	PDE4DIP	RP11-495P10.2	36	0.522326	1	coding	1	intron	intra	No	0	No
BZ02	74	SRGAP2B	SRGAP2	20	0.743873	1	intron	1	coding	intra	Yes	62.6	Yes
BZ02	75	GJA5	RP11-433J22.3	17	0.810941	1	utr5p	1	intron	TIC	Yes	100	Yes
BZ02	76	ADAP2	RNF135	6	0.869836	17	utr3p	17	coding	TIC	No	0	No
BZ02	77	ZNF652	SNHG5	31	0.549898	17	intron	6	intron	inter	No	0	No
BZ02	78	UQCRQ	LEAP2	5	0.951088	5	utr3p	5	coding	TIC	No	0	No
BZ02	79	ARL1	UTP20	7	0.782324	12	coding	12	coding	TIC	Yes	53.5	No
BZ02	80	USP28	MCFD2	10	0.660327	11	coding	2	utr3p	inter	Yes	77.7	Yes
BZ02	81	LMOD1	SHISA4	10	0.791999	1	coding	1	downstream	TIC	No	0	No
BZ02	82	TAZ	BX936347.1	13	0.646864	X	downstream	X	downstream	TIC	Yes	75.1	Yes
BZ02	83	SBK1	RP11-159J3.1	39	0.902971	16	utr5p	16	upstream	TIC	Yes	100	Yes
BZ02	84	PSMA4	CHRNA5	7	0.854952	15	coding	15	coding	TIC	Yes	12.9	Yes
BZ02	85	TNNI1	LAD1	11	0.823025	1	utr3p	1	intron	TIC	Yes	58.1	No
BZ02	86	CDK11B	RP1-283E3.8	12	0.962094	1	coding	1	intron	TIC	Yes	80.3	No
BZ02	87	RP11-104G3.2	RP11-262H14.4	7	0.635235	9	upstream	9	downstream	intra	Yes	75.9	Yes
BZ02	88	TMEM143	EMP3	5	0.731563	19	coding	19	coding	TIC	No	0	No
BZ02	89	SNX18	HSPB3	52	0.947992	5	coding	5	downstream	TIC	Yes	59.6	Yes
BZ02	90	SEC16A	C9orf163	5	0.967858	9	utr5p	9	upstream	TIC	Yes	91.8	No
BZ02	91	CCDC63	MYL2	30	0.981439	12	intron	12	downstream	TIC	Yes	16.1	No
BZ02	92	RP11-1042B17.1	RP11-1042B17.5	5	0.668912	14	upstream	14	intron	TIC	Yes	49.2	No
BZ02	93	CTSC	RAB38	6	0.973055	11	coding	11	intron	TIC	No	0	No
BZ02	94	MNAT1	SIX4	5	0.858433	14	coding	14	utr5p	TIC	No	0	No
BZ03	1	DCPS	ST3GAL4	11	0.79043	11	intron	11	upstream	TIC	Yes	93.7	No
BZ03	2	HIATL2	RP11-330M2.7	11	0.814237	9	coding	9	intron	TIC	Yes	82.9	Yes
BZ03	3	HFM1	AC093388.3	164	0.699119	1	intron	2	intron	inter	No	0	No
BZ03	4	INPP4A	MCEE	8	0.881385	2	utr5p	2	intron	intra	Yes	100	No
BZ03	5	NDUFS6	MRPL36	11	0.881517	5	coding	5	downstream	TIC	Yes	57.6	No
BZ03	6	VSIG8	CCDC19	11	0.819979	1	intron	1	intron	TIC	Yes	44.8	No
BZ03	7	TRBJ2-1	TRBC2	12	0.862534	7	utr3p	7	coding	TIC	Yes	45.1	Yes
BZ03	8	DLG5	RP11-126H7.3	5	0.958745	10	coding	10	intron	TIC	No	0	No
BZ03	9	ZNF652	SNHG5	21	0.634043	17	intron	6	intron	inter	No	0	No
BZ03	10	PLEC	AC098823.3	8	0.599219	8	utr3p	2	downstream	inter	No	0	No
BZ03	11	ADAP2	RNF135	5	0.569243	17	utr3p	17	coding	TIC	No	0	No
BZ03	12	ACA64	RP11-297K8.2	5	0.933497	1	downstream	1	intron	TIC	No	0	No
BZ03	13	ETFB	RP11-262H14.1	16	0.558193	19	utr5p	9	intron	inter	Yes	49.4	No
BZ03	14	NEK6	PSMB7	6	0.54903	9	coding	9	intron	TIC	No	0	No
BZ03	15	CDC42EP3	AC096559.1	282	0.985078	2	utr5p	2	intron	intra	Yes	60	No
BZ03	16	MCFD2	AC016722.4	5	0.787238	2	coding	2	upstream	TIC	Yes	57.5	No
BZ03	17	IFNA20P	KLHL9	6	0.86376	9	downstream	9	utr5p	TIC	Yes	100	No
BZ03	18	AP000525.8	C2orf27A	10	0.522113	22	intron	2	utr5p	inter	Yes	42.5	No
BZ03	19	TMEM165	CLOCK	9	0.947179	4	coding	4	intron	TIC	No	0	No
BZ03	20	RABGGTA	DHRS1	5	0.588747	14	utr5p	14	coding	TIC	No	0	No
BZ03	21	RP11-69I8.2	RP1-135L22.1	19	0.733576	6	intron	6	intron	intra	Yes	43.4	No
BZ03	22	UTY	DPPA2P1	43	0.770956	Y	coding	Y	downstream	TIC	Yes	88.7	No
BZ03	23	AP2A1	RP5-1069C8.2	89	0.964416	19	coding	20	downstream	inter	Yes	100	Yes
BZ03	24	AC010642.1	ZSCAN22	40	0.548226	19	utr3p	19	upstream	TIC	Yes	100	Yes
BZ03	25	CTC-786C10.1	RP11-680G10.1	6	0.97629	16	intron	16	upstream	TIC	Yes	97.6	No
BZ03	26	INTS6	ZPBP	41	0.915031	13	coding	7	intron	inter	Yes	73.1	Yes
BZ03	27	TICRR	CDC42EP3	6	0.883559	15	coding	2	utr5p	inter	Yes	100	Yes
BZ03	28	IGKV4-1	AC096579.7	5	0.642846	2	coding	2	intron	TIC	No	0	No
BZ03	29	NDUFS6	MRPL36	8	0.897726	5	coding	5	downstream	TIC	Yes	43.5	No
BZ03	30	ANKDD1A	SPG21	7	0.764029	15	utr3p	15	utr3p	TIC	No	0	No
BZ03	31	EHD2	GLTSCR2	15	0.908968	19	coding	19	upstream	TIC	Yes	100	No
BZ03	32	PMVK	PBXIP1	9	0.77183	1	upstream	1	intron	TIC	Yes	62.2	No
BZ03	33	SRGAP2	SRGAP2B	6	0.893474	1	coding	1	intron	intra	No	0	No
BZ03	34	AC068491.1	AC108463.1	9	0.570556	2	intron	2	intron	TIC	No	0	No
BZ03	35	RABGGTA	DHRS1	29	0.852287	14	utr5p	14	intron	TIC	Yes	58.5	No
BZ03	36	ANAPC1	AC125232.1	34	0.774413	2	coding	2	intron	intra	Yes	100	Yes
BZ03	37	HLA-DPB1	HLA-DRB1	5	0.542207	6	coding	6	coding	TIC	No	0	No
BZ03	38	TP53	ZPBP	9	0.749522	17	coding	7	intron	inter	No	0	No
BZ03	39	AC007386.4	CEP68	15	0.958985	2	intron	2	upstream	TIC	Yes	79.7	No
BZ03	40	HIATL2	RP11-330M2.7	14	0.845544	9	coding	9	intron	TIC	Yes	46.3	No
BZ03	41	AC116050.1	AC027612.6	47	0.574052	2	intron	2	intron	TIC	Yes	75	No
BZ03	42	ZNF652	SNHG5	6	0.614463	17	intron	6	intron	inter	Yes	48.4	No
BZ03	43	TANGO2	AC006547.13	6	0.905638	22	coding	22	intron	TIC	Yes	100	No
BZ03	44	TAZ	BX936347.1	38	0.676451	X	downstream	X	downstream	TIC	Yes	33.2	Yes
BZ03	45	COL1A1	UPK3B	14	0.72558	17	utr3p	7	intron	inter	No	0	No
BZ03	46	TP53	ZPBP	5	0.98468	17	coding	7	intron	inter	Yes	100	Yes
BZ03	47	RP11-773D16.1	RP11-119F19.2	10	0.893688	10	intron	10	intron	TIC	Yes	44.2	No
BZ03	48	RP11-284G10.1	LINC00474	5	0.517422	9	intron	9	downstream	TIC	Yes	42.5	No
BZ03	49	PNPLA6	TAF4B	5	0.526866	19	coding	18	intron	inter	Yes	79.1	Yes
BZ03	50	TMEM165	CLOCK	19	0.856335	4	coding	4	intron	TIC	Yes	57.1	No
BZ03	51	RP11-262H14.1	REV3L	5	0.556308	9	intron	6	intron	inter	Yes	50.9	No
BZ03	52	LRP1	AC026781.1	5	0.539525	12	utr3p	5	downstream	inter	No	0	No
BZ03	53	CLECL1	RP11-75L1.1	8	0.908968	12	coding	12	upstream	TIC	Yes	99.8	Yes
BZ03	54	RP11-662I13.2	RP11-662I13.2	9	0.583473	12	downstream	12	downstream	TIC	Yes	78.7	No
BZ03	55	ZNF674-AS1	CHST7	6	0.973282	X	intron	X	utr3p	TIC	Yes	72	No
BZ03	56	CTBS	GNG5P2	31	0.565268	1	coding	X	coding	inter	Yes	52.9	No
BZ03	57	XCL1	DPT	6	0.631643	1	intron	1	downstream	TIC	No	0	No
BZ03	58	HLA-DRB1	HLA-DPB1	5	0.626197	6	coding	6	coding	TIC	No	0	No
BZ03	59	MIR3648	MIR663A	59	0.594307	21	upstream	20	intron	inter	Yes	42.4	No
BZ03	60	TTTY16	RFTN1P1	6	0.667824	Y	upstream	Y	intron	TIC	Yes	100	No
BZ03	61	CDX1	AC005895.3	6	0.86328	5	coding	5	intron	TIC	Yes	100	No
BZ03	62	MKS1	LINC00672	14	0.857218	17	coding	17	intron	intra	Yes	100	Yes
BZ03	63	IFT88	COL1A1	6	0.514681	13	intron	17	utr3p	inter	No	0	No
BZ03	64	TTTY16	RFTN1P1	42	0.752209	Y	upstream	Y	intron	TIC	No	0	No
BZ03	65	ISCA1P3	SLC39A11	5	0.861737	17	downstream	17	intron	intra	Yes	59.4	No
BZ03	66	PSPN	GTF2F1	5	0.847798	19	coding	19	coding	TIC	Yes	62.5	No
BZ03	67	PNPLA6	TAF4B	9	0.981651	19	coding	18	intron	inter	Yes	100	No
BZ03	68	RP11-527N22.2	RP11-150O12.1	18	0.961008	8	upstream	8	intron	TIC	Yes	100	No
BZ03	69	HLA-C	HLA-A	24	0.624974	6	coding	6	coding	intra	No	0	No
BZ03	70	VIT	MCEE	13	0.514742	2	intron	2	coding	intra	Yes	62.2	Yes
BZ03	71	RP11-11N9.4	U6	5	0.773477	8	intron	8	upstream	TIC	No	0	No
BZ03	72	RP11-262H14.3	RP11-175I6.5	10	0.522113	9	intron	9	downstream	intra	No	0	No
BZ08	1	HIATL2	FAM22F	39	0.885058	9	coding	9	downstream	intra	Yes	77	Yes
BZ08	2	KRI1	RP11-731K22.1	8	0.546853	19	utr3p	7	upstream	inter	No	0	No
BZ08	3	USP4	FAM214A	5	0.535161	3	utr3p	15	intron	inter	No	0	No
BZ08	4	AC073624.1	C1QTNF1	7	0.524876	17	utr5p	17	intron	TIC	Yes	100	No
BZ08	5	PCSK2	COL1A1	5	0.593169	20	intron	17	utr3p	inter	No	0	No
BZ08	6	STK24	FARP1	5	0.85424	13	coding	13	coding	TIC	No	0	No
BZ08	7	AP000525.8	AL589743.1	20	0.70531	22	intron	14	intron	inter	Yes	67.1	No
BZ08	8	RNA5-8SP4	PHKB	10	0.687357	19	downstream	16	intron	inter	No	0	No
BZ08	9	CAMK1D	ZNF397	7	0.619637	10	utr3p	18	intron	inter	Yes	8.9	No
BZ08	10	RP11-10O17.1	RP11-10O17.3	5	0.597243	15	intron	15	intron	TIC	No	0	No
BZ08	11	AP000525.8	AL589743.1	5	0.778756	22	intron	14	intron	inter	Yes	74.7	No
BZ08	12	RP11-20D14.6	KCNN3	8	0.626203	12	intron	1	downstream	inter	No	0	No
BZ08	13	RP11-11N9.4	U6	5	0.755678	8	intron	8	upstream	TIC	No	0	No
BZ08	14	FKSG62	SEMA6D	5	0.647915	15	downstream	15	intron	TIC	No	0	No
BZ08	15	ZNF652	SNHG5	35	0.525611	17	intron	6	intron	inter	No	0	No
BZ08	16	TACC1	TBL1XR1	5	0.633661	8	utr3p	3	utr3p	inter	No	0	No
BZ08	17	RFC5	WSB2	8	0.80576	12	intron	12	intron	TIC	Yes	63.6	No
BZ08	18	MRPL37	RP5-997D24.5	9	0.847154	1	coding	1	intron	TIC	No	0	No
BZ08	19	CHST6	RP11-77K12.4	8	0.835507	16	utr5p	16	upstream	TIC	Yes	85.4	Yes
BZ08	20	FRG1	MLLT10P1	12	0.59351	4	coding	20	upstream	inter	No	0	No
BZ08	21	MRPL47	ACTL6A	5	0.696909	3	coding	3	intron	TIC	No	0	No
BZ08	22	NUP153	TRIM27	13	0.900503	6	coding	6	coding	intra	No	0	No
BZ08	23	TMEM167A	CTD-2227C6.2	9	0.504689	5	coding	5	upstream	TIC	No	0	No
BZ08	24	FAM122C	RP11-110I1.12	7	0.767015	X	utr5p	11	intron	inter	Yes	38.9	No
BZ08	25	LINC00623	PDE4DIP	6	0.831456	1	intron	1	intron	TIC	Yes	69.9	Yes
BZ08	26	RP11-543P15.1	RAB13	9	0.774756	12	intron	1	intron	inter	Yes	46.2	No
BZ08	27	GOLM1	NAA35	9	0.729006	9	coding	9	intron	TIC	No	0	No
BZ08	28	KLHDC2	NEMF	15	0.747174	14	coding	14	intron	TIC	No	0	No
BZ08	29	AC005532.5	COL28A1	10	0.908911	7	intron	7	intron	TIC	Yes	97.5	Yes
BZ08	30	LL22NC03-80A10.6	LL22NC03-2H8.4	20	0.86198	22	intron	22	downstream	TIC	Yes	80.2	Yes
BZ08	31	PPP1R21	AC073082.1	7	0.958871	2	coding	2	coding	TIC	No	0	No
BZ08	32	CDC123	Metazoa_SRP	6	0.90978	10	coding	10	upstream	TIC	No	0	No
BZ08	33	NONO	NCOA1	21	0.50391	X	utr3p	2	utr3p	inter	No	0	No
BZ08	34	CIRBP	C19ORF24	8	0.983529	19	utr3p	19	utr5p	TIC	No	0	No
BZ08	35	HIST1H4B	HIST1H3B	9	0.903052	6	upstream	6	coding	TIC	No	0	No
BZ08	36	NAIP	RP11-974F13.6	6	0.663747	5	coding	5	intron	intra	No	0	No
BZ08	37	KIF16B	TASP1	21	0.879721	20	coding	20	intron	intra	Yes	76.5	Yes
BZ08	38	SRGAP2B	SRGAP2	6	0.787593	1	intron	1	coding	intra	No	0	No
BZ08	39	ZNF721	ZNF814	8	0.674931	4	coding	19	utr3p	inter	No	0	No
BZ08	40	VAMP1	CD27-AS1	14	0.809108	12	coding	12	intron	TIC	Yes	55.3	No
BZ08	41	CTBS	GNG5	52	0.701803	1	coding	1	coding	TIC	No	0	No
BZ08	42	DCPS	ST3GAL4	18	0.912173	11	intron	11	upstream	TIC	Yes	98.3	No
BZ08	43	AC104135.3	POLE4	6	0.639315	2	intron	2	coding	TIC	No	0	No
BZ08	44	TRIM27	NUP153	130	0.960949	6	coding	6	intron	intra	Yes	56.1	Yes
BZ08	45	RP5-924G13.2	GAS5	5	0.547504	1	downstream	1	intron	intra	Yes	17.1	No
BZ08	46	EFEMP2	CFL1	5	0.884113	11	coding	11	utr5p	TIC	No	0	No
BZ08	47	PALD1	PRF1	5	0.974383	10	coding	10	coding	TIC	No	0	No
BZ08	48	STYXL1	TMEM120A	15	0.717404	7	utr3p	7	intron	TIC	Yes	18.2	Yes
BZ08	49	NHP2L1	XRCC6	16	0.967999	22	coding	22	downstream	TIC	Yes	41.1	No
BZ08	50	PHOSPHO1	GNGT2	14	0.859963	17	coding	17	utr5p	TIC	No	0	No
BZ08	51	LSP1	AC116050.1	11	0.641784	11	coding	2	intron	inter	No	0	No
BZ08	52	MDN1	GAS5	7	0.744789	6	intron	1	intron	inter	No	0	No
BZ08	53	RP11-379B8.1	RP11-801I18.1	11	0.867041	6	intron	6	upstream	TIC	Yes	90.5	No
BZ08	54	NUP153	TRIM27	6	0.787784	6	coding	6	coding	intra	No	0	No
BZ08	55	USP22	RP11-136K7.2	5	0.6212	17	utr3p	5	intron	inter	Yes	12.7	Yes
BZ08	56	PLOD2	RP11-274H2.5	9	0.648799	3	coding	3	downstream	TIC	No	0	No
BZ08	57	KLHL9	IFNA20P	6	0.859032	9	utr3p	9	downstream	TIC	No	0	No
BZ08	58	GABRB3	GAS5	9	0.659765	15	intron	1	intron	inter	Yes	22.2	No
BZ08	59	DSCC1	KB-1471A8.1	13	0.777113	8	utr5p	8	intron	TIC	Yes	48	Yes
BZ08	60	IRX5	CTD-3032H12.2	8	0.882285	16	coding	16	intron	TIC	No	0	No
BZ08	61	AIG1	RP1-95L4.4	6	0.548097	6	coding	6	intron	TIC	No	0	No
BZ08	62	QARS	CCDC71	8	0.870158	3	coding	3	upstream	TIC	Yes	64.4	Yes
BZ08	63	ZFPM1	ZC3H18	5	0.706148	16	coding	16	intron	TIC	Yes	52.3	Yes
BZ08	64	AC116050.1	RP11-14N7.2	30	0.753862	2	intron	1	intron	inter	No	0	No
BZ08	65	COL1A2	AC003092.2	11	0.929825	7	coding	7	upstream	TIC	No	0	No
BZ08	66	CCBL2	RP11-82K18.2	5	0.619967	1	utr3p	1	upstream	TIC	Yes	49.6	No
BZ08	67	TMEM44	AC046143.6	10	0.656764	3	coding	3	upstream	TIC	No	0	No
BZ08	68	HOXC10	HOXC-AS3	13	0.892098	12	utr5p	12	downstream	TIC	Yes	51.1	No
BZ08	69	C12orf4	RPL13AP25	6	0.592955	12	intron	13	upstream	inter	No	0	No
BZ08	70	ZC3H18	ZFPM1	14	0.943277	16	coding	16	coding	TIC	Yes	96	No
BZ08	71	NDRG1	OXR1	14	0.903726	8	coding	8	intron	intra	No	0	No
BZ08	72	HIATL2	RP11-330M2.7	6	0.68396	9	coding	9	intron	TIC	Yes	67.2	Yes
BZ08	73	LARP4B	TEX14	11	0.942156	10	coding	17	intron	inter	Yes	100	Yes
BZ08	74	YBEY	C21orf58	7	0.652125	21	coding	21	intron	TIC	Yes	44.8	No
BZ08	75	AC010642.1	ZSCAN22	45	0.653165	19	utr3p	19	upstream	TIC	Yes	92	Yes
BZ08	76	LRRN4	FERMT1	7	0.90279	20	upstream	20	intron	TIC	No	0	No
BZ08	77	ZEB1-AS1	ZEB1	5	0.528218	10	intron	10	intron	TIC	No	0	No
BZ08	78	RPL39P40	CXADR	12	0.625465	21	intron	21	upstream	TIC	No	0	No
BZ08	79	AC020907.1	FXYD3	6	0.935114	19	intron	19	upstream	TIC	Yes	58.9	No
BZ08	80	CHST6	RP11-77K12.4	28	0.94777	16	utr5p	16	upstream	TIC	Yes	69.5	Yes
BZ08	81	PTGES3L-AARSD1	U2	31	0.870991	17	coding	8	downstream	inter	Yes	46	No
BZ08	82	XPA	NCBP1	11	0.928994	9	coding	9	intron	TIC	Yes	45.6	No
BZ08	83	HFM1	AC093388.3	286	0.829597	1	intron	2	intron	inter	No	0	No
BZ08	84	SBK1	RP11-159J3.1	8	0.978775	16	utr5p	16	upstream	TIC	Yes	73	No
BZ08	85	RP11-834C11.5	RP11-834C11.8	5	0.533113	12	intron	12	intron	TIC	Yes	96.6	No
BZ08	86	ARL1	UTP20	5	0.898504	12	coding	12	coding	TIC	No	0	No
BZ08	87	COL1A1	CXCR7	17	0.530927	17	utr3p	2	downstream	inter	Yes	6.7	Yes
BZ08	88	RP11-773D16.1	RP11-119F19.2	9	0.893396	10	intron	10	intron	TIC	Yes	54.1	No
BZ08	89	DLG5	RP11-126H7.3	6	0.711324	10	coding	10	intron	TIC	Yes	74.1	No
BZ08	90	HIST1H2BO	OR2B6	27	0.784083	6	downstream	6	coding	TIC	Yes	69.4	Yes
BZ08	91	AMZ2	LOC440461	8	0.628103	17	coding	17	downstream	TIC	No	0	No
BZ08	92	KCNK6	AC026806.2	6	0.966841	19	coding	19	downstream	TIC	No	0	No
BZ08	93	IDI1	WDR37	6	0.816088	10	coding	10	intron	TIC	No	0	No
BZ08	94	TMEM194B	MFSD6	8	0.965046	2	coding	2	intron	TIC	No	0	No
BZ08	95	IFI6	THAP5	7	0.530927	1	utr3p	7	utr3p	inter	No	0	No
BZ08	96	TAZ	BX936347.1	49	0.768755	X	downstream	X	downstream	TIC	Yes	73.6	Yes
BZ08	97	PRSS23	FZD4	11	0.898504	11	intron	11	intron	TIC	Yes	100	No
BZ08	98	PSPHP1	MLL3	15	0.589685	7	intron	7	intron	intra	No	0	No
BZ08	99	HK2	USP19	6	0.530854	2	utr3p	3	intron	inter	No	0	No
BZ08	100	RP11-773D16.1	RP11-119F19.2	20	0.830075	10	intron	10	intron	TIC	Yes	38.6	No
BZ08	101	PPP1CC	HVCN1	5	0.938292	12	coding	12	upstream	TIC	No	0	No
BZ08	102	DENND2C	BCAS2	5	0.891778	1	utr3p	1	coding	TIC	Yes	54.7	Yes
BZ08	103	SPANXB1	RP11-298A8.2	5	0.861887	X	coding	X	downstream	TIC	Yes	57.1	No
BZ08	104	GSTM3	RP11-446F17.3	5	0.810359	1	utr3p	6	intron	inter	No	0	No
BZ08	105	RP5-857K21.4	MRPS31	17	0.608264	1	intron	13	intron	inter	No	0	No
BZ08	106	NLRP6	RP11-326C3.2	24	0.901643	11	intron	11	intron	TIC	Yes	99.7	No
BZ08	107	WDR89	U3	33	0.886248	14	upstream	14	intron	TIC	Yes	100	No
BZ08	108	RP11-846F4.11	ZNRD1-AS1	9	0.660855	17	downstream	6	intron	inter	Yes	52.4	No
BZ08	109	TRIM27	NUP153	24	0.869483	6	coding	6	coding	intra	Yes	46.6	Yes
BZ08	110	COL1A1	COL1A2	7	0.796124	17	coding	7	coding	inter	No	0	No
BZ08	111	DPY30	RP11-467L13.4	10	0.628476	2	coding	12	intron	inter	Yes	91.1	Yes
BZ08	112	RP11-321F6.1	SMAD6	7	0.542492	15	coding	15	coding	TIC	No	0	No
BZ08	113	SLC29A1	HSP90AB1	5	0.933651	6	coding	6	upstream	TIC	No	0	No
BZ08	114	RP5-875O13.6	EIF1AXP1	7	0.731761	1	intron	1	intron	TIC	Yes	44.8	Yes
BZ08	115	SLC8A3	RP11-486O13.2	5	0.869452	14	coding	14	intron	TIC	No	0	No
BZ08	116	UBA52	NCKAP5L	6	0.629728	19	utr5p	12	utr3p	inter	No	0	No
BZ08	117	MDN1	GAS5	13	0.873987	6	intron	1	intron	inter	No	0	No
BZ08	118	ARHGAP11A	SCG5	7	0.882164	15	coding	15	utr5p	TIC	Yes	100	Yes
BZ08	119	POLA2	CDC42EP2	5	0.541766	11	coding	11	utr5p	TIC	No	0	No
BZ08	120	RP11-11N9.4	U6	10	0.980008	8	intron	8	upstream	TIC	No	0	No
BZ08	121	RP11-337C18.8	FMO5	5	0.979177	1	intron	1	intron	TIC	Yes	100	No
BZ08	122	RP11-111F5.4	RP11-262H14.4	74	0.77964	9	intron	9	downstream	intra	No	0	No
BZ08	123	RYR1	MAP4K1	5	0.508228	19	coding	19	intron	TIC	No	0	No
BZ08	124	PTPRS	KCNN3	28	0.516915	19	intron	1	downstream	inter	No	0	No
BZ08	125	TPM1	TRMU	6	0.653723	15	utr3p	22	intron	inter	No	0	No
BZ08	126	ANGPTL6	PPAN-P2RY11	8	0.930623	19	utr5p	19	upstream	TIC	Yes	100	No
BZ08	127	TPST1	GS1-124K5.2	5	0.574365	7	coding	7	intron	TIC	Yes	65.5	No
BZ08	128	PROCA1	SCD	11	0.874068	17	utr3p	10	utr3p	inter	No	0	No
BZ08	129	ATRN	GNAI1	10	0.553962	20	intron	7	utr3p	inter	Yes	6.4	No
BZ08	130	MKS1	RP11-583F2.1	6	0.689664	17	coding	17	intron	intra	No	0	No
BZ08	131	IFT88	COL1A1	8	0.501365	13	intron	17	utr3p	inter	Yes	9	Yes
BZ08	132	TUBGCP5	CYFIP1	5	0.808659	15	coding	15	upstream	TIC	No	0	No
BZ08	133	TDRD3	MCFD2	24	0.653235	13	coding	2	utr3p	inter	Yes	79.6	Yes
BZ08	134	SLC39A1	CRTC2	6	0.95124	1	coding	1	coding	TIC	Yes	58.7	No
BZ08	135	CTD-2527I21.11	FXYD3	6	0.847023	19	intron	19	upstream	TIC	Yes	42	No
BZ08	136	NDUFB5	AC090425.1	5	0.979521	3	coding	3	downstream	TIC	No	0	No
BZ08	137	Y_RNA	ERICH2	8	0.853118	2	upstream	2	intron	TIC	Yes	76.3	No
BZ08	138	GABRB3	GAS5	13	0.670036	15	intron	1	intron	inter	Yes	30.5	No
BZ08	139	MFSD7	ATP5I	7	0.956822	4	coding	4	intron	TIC	No	0	No
BZ08	140	PAQR6	SMG5	8	0.718041	1	utr5p	1	utr3p	TIC	No	0	No
BZ08	141	LMNA	SEZ6	5	0.561956	1	utr3p	17	utr3p	inter	No	0	No
BZ08	142	RP11-274H2.5	RP11-274H2.2	7	0.685722	3	downstream	3	intron	TIC	No	0	No
BZ08	143	RP6-60B16.1	RP11-305F18.1	29	0.935114	X	upstream	X	upstream	TIC	Yes	100	No
BZ08	144	MRPL47	ACTL6A	6	0.92807	3	coding	3	coding	TIC	No	0	No
BZ08	145	RP11-125O18.1	RP11-18O11.2	7	0.824868	4	intron	4	upstream	TIC	No	0	No
BZ08	146	TOMM22	MYO1B	5	0.535161	22	utr3p	2	intron	inter	No	0	No
BZ08	147	C2orf49	FHL2	7	0.98189	2	utr3p	2	utr3p	TIC	Yes	43.4	No
BZ08	148	CCDC64	ATP6V0D2	10	0.97576	12	coding	8	coding	inter	Yes	100	Yes
BZ08	149	TRPS1	FAM53B	5	0.629728	8	utr3p	10	utr3p	inter	No	0	No
BZ08	150	ZNF674-AS1	CHST7	10	0.767778	X	intron	X	utr3p	TIC	Yes	72.1	No
BZ08	151	ECT2	ATP5G1P4	5	0.860625	3	coding	3	downstream	TIC	No	0	No
BZ08	152	TRBJ2-3	TRBC2	6	0.978362	7	coding	7	coding	TIC	Yes	74.6	Yes
BZ08	153	PTGES3L-AARSD1	U2	20	0.984659	17	coding	8	downstream	inter	Yes	64.7	Yes
BZ08	154	ADNP	PABPN1	6	0.50886	20	utr3p	14	utr3p	inter	No	0	No
BZ08	155	ARHGAP11A	SCG5	8	0.988122	15	coding	15	utr5p	TIC	No	0	No
BZ08	156	AL450992.2	AL450992.2	13	0.798318	1	intron	1	intron	TIC	Yes	100	No
BZ08	157	AC007386.4	CEP68	5	0.976353	2	intron	2	upstream	TIC	Yes	75.2	No
BZ08	158	CTPS1	SCMH1	5	0.722921	1	utr3p	1	intron	TIC	No	0	No
BZ08	159	RP3-460G2.2	RP11-471B18.1	18	0.850988	6	intron	6	downstream	TIC	Yes	47.2	No
BZ08	160	PPP1R3F	NUBPL	5	0.700056	X	coding	14	intron	inter	Yes	67.3	No
BZ08	161	CALD1	LRGUK	5	0.966438	7	utr5p	7	coding	TIC	Yes	44.7	No
BZ08	162	AC010642.1	ZSCAN22	155	0.779217	19	utr3p	19	upstream	TIC	Yes	100	Yes
BZ08	163	FABP3	ZCCHC17	7	0.782191	1	coding	1	intron	TIC	Yes	39.3	No
BZ08	164	AC007386.4	CEP68	28	0.920418	2	intron	2	upstream	TIC	No	0	No
BZ08	165	AC008280.5	ACYP2	5	0.942091	2	intron	2	coding	TIC	No	0	No
BZ08	166	NEK2	FDPSP8	10	0.50401	1	coding	1	downstream	TIC	No	0	No
BZ08	167	PANX3	TBRG1	9	0.844906	11	coding	11	upstream	TIC	No	0	No
BZ08	168	RAB13	JTB	14	0.703816	1	utr3p	1	upstream	TIC	No	0	No
BZ08	169	ECH1	HNRNPL	5	0.69127	19	intron	19	intron	TIC	No	0	No
BZ08	170	AC008914.1	SP1	12	0.58466	5	coding	12	utr3p	inter	No	0	No
BZ08	171	MIR5580	BMP4	7	0.865589	14	downstream	14	coding	TIC	No	0	No
BZ08	172	SIAH1	TIMD4	43	0.657602	16	intron	5	coding	inter	No	0	No
BZ08	173	ARF3	WNT10B	5	0.97869	12	utr5p	12	intron	TIC	No	0	No
BZ08	174	RP11-420N3.2	AC079781.8	8	0.58697	16	intron	7	downstream	inter	No	0	No
BZ08	175	ITCH	DYNLRB1	10	0.915808	20	utr3p	20	coding	TIC	Yes	41.2	Yes
BZ08	176	RP11-111F5.5	RP11-104G3.2	14	0.760037	9	intron	9	upstream	intra	No	0	No
BZ08	177	ABCA11P	CCDC142	13	0.715346	4	intron	2	utr3p	inter	No	0	No
BZ08	178	RPL39P40	CXADR	7	0.819033	21	upstream	21	upstream	TIC	No	0	No
BZ08	179	SPG21	ANKDD1A	6	0.793084	15	utr3p	15	utr3p	TIC	No	0	No
BZ08	180	PDE4DIP	RP4-704D21.2	5	0.712328	1	coding	1	downstream	intra	No	0	No
BZ08	181	RP11-277L2.2	RP11-403I13.8	9	0.874359	1	intron	1	intron	TIC	No	0	No
BZ08	182	SLC39A1	CRTC2	8	0.94472	1	coding	1	intron	TIC	No	0	No
BZ08	183	MXRA8	DVL1	6	0.960995	1	coding	1	coding	TIC	No	0	No
BZ08	184	PHKB	TGS1	6	0.523962	16	intron	8	downstream	inter	No	0	No
BZ08	185	HIATL2	RP11-330M2.7	55	0.746037	9	coding	9	intron	TIC	Yes	47.9	No
BZ08	186	RABGGTA	DHRS1	84	0.840843	14	utr5p	14	intron	TIC	Yes	46	No
BZ08	187	TMEM165	CLOCK	22	0.854731	4	coding	4	intron	TIC	Yes	56.6	No
BZ08	188	NOTCH2NL	NOTCH2	9	0.517141	1	utr5p	1	upstream	intra	No	0	No
BZ08	189	TPH2	STPG1	17	0.600556	12	intron	1	intron	inter	No	0	No
BZ08	190	ZNF615	ZNF614	8	0.804135	19	upstream	19	intron	TIC	Yes	64.7	No
BZ08	191	MDN1	GAS5	15	0.710618	6	intron	1	intron	inter	Yes	13.1	No
BZ08	192	RP11-118F19.1	GSE1	5	0.55693	16	downstream	16	intron	TIC	Yes	93.3	Yes
BZ08	193	LINC00674	RP11-147L13.7	14	0.561521	17	intron	17	upstream	TIC	Yes	95.7	No
BZ08	194	RP11-773D16.1	RP11-119F19.2	7	0.747373	10	intron	10	intron	TIC	Yes	26	No
BZ08	195	MIR3648	MIR663A	127	0.544178	21	upstream	20	intron	inter	Yes	42.8	No
BZ08	196	ZNF395	AMER1	7	0.543171	8	utr3p	X	downstream	inter	No	0	No
BZ08	197	RP11-535M15.1	ZNF510	20	0.861931	9	downstream	9	intron	TIC	Yes	95.1	Yes
BZ08	198	DLX3	DLX4	37	0.947146	17	coding	17	downstream	TIC	Yes	53.7	No
BZ08	199	RP11-535M15.1	ZNF510	21	0.886293	9	intron	9	intron	TIC	Yes	97.9	No
BZ08	200	KLHL9	IFNA20P	9	0.918923	9	utr5p	9	downstream	TIC	No	0	No
BZ08	201	RP11-24F11.2	CCR5	5	0.713684	3	intron	3	intron	TIC	No	0	No
BZ10	1	AC005042.4	AC005042.5	5	0.594277	2	intron	2	intron	TIC	Yes	36.3	No
BZ10	2	HIF1A	RP11-618G20.1	10	0.957769	14	intron	14	intron	TIC	Yes	92.9	No
BZ10	3	RP11-640M9.1	WI2-1896O14.1	5	0.909147	1	upstream	1	intron	TIC	Yes	68	No
BZ10	4	TMEM243	GTF2IRD2B	13	0.880025	7	coding	7	coding	intra	Yes	56.8	Yes
BZ10	5	RIN2	RP1-122P22.2	5	0.714668	20	coding	20	intron	TIC	No	0	No
BZ10	6	AC007386.4	CEP68	14	0.743371	2	intron	2	upstream	TIC	Yes	73.6	No
BZ10	7	AP000974.1	SYTL2	21	0.891841	11	intron	11	utr5p	TIC	No	0	No
BZ10	8	AL450992.2	AL450992.2	8	0.906765	1	intron	1	intron	TIC	Yes	100	Yes
BZ10	9	COL1A1	COL1A2	11	0.88205	17	coding	7	coding	inter	No	0	No
BZ10	10	NOTCH2NL	CA8	11	0.71251	1	coding	8	utr3p	inter	Yes	51.8	Yes
BZ10	11	SRGAP2	SRGAP2B	44	0.912594	1	coding	1	intron	intra	Yes	60.7	Yes
BZ10	12	HERC2	RP11-529J17.3	5	0.677918	15	coding	15	intron	intra	No	0	No
BZ10	13	AMDHD1	WDR66	5	0.783901	12	utr5p	12	coding	intra	No	0	No
BZ10	14	ZSCAN25	CYP3A5	7	0.816442	7	coding	7	intron	TIC	Yes	100	Yes
BZ10	15	TMEM165	CLOCK	55	0.934753	4	coding	4	intron	TIC	Yes	13.1	No
BZ10	16	TMEM165	CLOCK	52	0.676785	4	coding	4	intron	TIC	No	0	No
BZ10	17	EMC2	LINC00536	6	0.98684	8	coding	8	intron	intra	Yes	26.5	Yes
BZ10	18	PARD6G	GCNT2	6	0.965361	18	coding	6	utr5p	inter	No	0	No
BZ10	19	PDXDC2P	PKD1P5	8	0.838359	16	intron	16	intron	intra	Yes	38.4	No
BZ10	20	TMEM194B	MFSD6	9	0.979628	2	coding	2	intron	TIC	No	0	No
BZ10	21	LYRM9	RP11-20B24.5	7	0.671577	17	intron	17	intron	intra	Yes	100	No
BZ10	22	EFEMP2	CFL1	11	0.955159	11	coding	11	coding	TIC	No	0	No
BZ10	23	LIF	OSM	27	0.880097	22	utr5p	22	downstream	TIC	Yes	97.7	Yes
BZ10	24	MSN	RP11-368D24__A.1	12	0.863681	X	coding	X	intron	TIC	Yes	59.3	No
BZ10	25	RSRC1	C3orf55	5	0.983476	3	coding	3	coding	TIC	No	0	No
BZ10	26	SMG1	LPHN3	8	0.927839	16	coding	4	intron	inter	Yes	46.5	No
BZ10	27	SEMA4D	RP11-156P1.3	8	0.504789	9	utr5p	17	intron	inter	No	0	No
BZ10	28	TMCC1	AC111194.1	5	0.583755	3	utr5p	4	upstream	inter	Yes	59.5	No
BZ10	29	RP11-497H16.7	RP11-974F13.6	6	0.793521	5	intron	5	intron	TIC	No	0	No
BZ10	30	AC008280.5	ACYP2	12	0.945605	2	intron	2	coding	TIC	Yes	57.7	No
BZ10	31	HTR1F	RP11-451B8.1	6	0.800602	3	utr5p	3	upstream	TIC	Yes	96.9	Yes
BZ10	32	HIST1H4B	HIST1H3B	10	0.754833	6	upstream	6	coding	TIC	Yes	45.8	No
BZ10	33	C7orf55	LUC7L2	10	0.737612	7	coding	7	upstream	TIC	Yes	38.5	No
BZ10	34	ANGPTL6	PPAN-P2RY11	10	0.940407	19	utr5p	19	upstream	TIC	Yes	100	No
BZ10	35	CHST6	RP11-77K12.4	6	0.691466	16	utr5p	16	upstream	TIC	Yes	24.3	Yes
BZ10	36	RSRC1	C3orf55	28	0.983153	3	coding	3	utr5p	TIC	Yes	100	Yes
BZ10	37	PDE4DIP	RP11-353N4.6	20	0.934886	1	coding	1	intron	intra	No	0	No
BZ10	38	ZNF782	ZNF510	12	0.731078	9	coding	9	utr5p	TIC	Yes	70	No
BZ10	39	CTBS	GNG5	5	0.769752	1	coding	1	coding	TIC	Yes	22.6	No
BZ10	40	TAZ	BX936347.1	68	0.566609	X	downstream	X	downstream	TIC	Yes	68.9	No
BZ10	41	NEK6	PSMB7	10	0.97835	9	coding	9	intron	TIC	Yes	66.1	No
BZ10	42	TRAJ23	TRAC	6	0.851922	14	coding	14	coding	TIC	Yes	100	No
BZ10	43	HAUS6	PLIN2	5	0.909279	9	coding	9	utr5p	TIC	Yes	88.9	No
BZ10	44	PDE4DIP	AL592284.1	5	0.669877	1	coding	1	intron	TIC	Yes	38	Yes
BZ10	45	KCNK17	KIF6	6	0.812391	6	coding	6	intron	TIC	Yes	56.8	No
BZ10	46	PLEKHN1	AGRN	22	0.990448	1	coding	1	coding	TIC	Yes	68	Yes
BZ10	47	PDE4DIP	RP11-353N4.1	16	0.847448	1	coding	1	intron	intra	Yes	86.9	Yes
BZ10	48	CDK11B	CDK11A	7	0.810081	1	utr5p	1	coding	TIC	Yes	36.3	Yes
BZ10	49	CLECL1	RP11-75L1.1	8	0.729041	12	coding	12	upstream	TIC	Yes	100	Yes
BZ10	50	PANX3	TBRG1	6	0.982915	11	coding	11	upstream	TIC	No	0	No
BZ10	51	WHAMMP3	WHAMM	5	0.941038	15	intron	15	coding	intra	No	0	No
BZ10	52	SPG21	ANKDD1A	19	0.918319	15	utr3p	15	utr3p	TIC	No	0	No
BZ10	53	RP5-945F2.3	PUS7	6	0.981701	7	intron	7	utr5p	intra	Yes	100	Yes
BZ10	54	TSTA3	RP11-661A12.12	6	0.758216	8	upstream	8	intron	TIC	Yes	100	No
BZ10	55	RP11-773D16.1	RP11-119F19.2	7	0.926241	10	intron	10	intron	TIC	Yes	32.2	No
BZ10	56	XPA	NCBP1	20	0.971152	9	coding	9	intron	TIC	Yes	90	Yes
BZ10	57	COL1A1	COL1A2	14	0.726516	17	coding	7	coding	inter	No	0	No
BZ10	58	GPR137B	ERO1LB	7	0.597214	1	coding	1	intron	TIC	No	0	No
BZ10	59	RP11-706O15.3	RP11-706O15.7	6	0.779337	X	intron	X	downstream	TIC	No	0	No
BZ10	60	SHROOM3	CCDC158	8	0.931588	4	coding	4	upstream	TIC	Yes	42.8	No
BZ10	61	RMND5A	ANAPC1	13	0.826455	2	coding	2	coding	intra	Yes	100	Yes
BZ10	62	EMC10	CTD-2545M3.8	7	0.985708	19	coding	19	upstream	TIC	Yes	25.7	No
BZ10	63	SLC16A3	RP13-516M14.2	8	0.623311	17	utr5p	17	downstream	TIC	No	0	No
BZ10	64	NXN	GLOD4	10	0.953666	17	coding	17	coding	TIC	No	0	No
BZ10	65	SYTL2	RP11-277P12.20	7	0.889941	11	utr5p	12	intron	inter	No	0	No
BZ10	66	PMVK	PBXIP1	11	0.667521	1	upstream	1	intron	TIC	Yes	62.1	No
BZ10	67	SEC16A	C9orf163	10	0.705072	9	utr5p	9	upstream	TIC	Yes	72.5	Yes
BZ10	68	RGS3	RP11-18B16.2	6	0.922236	9	downstream	9	intron	TIC	No	0	No
BZ10	69	RP11-589F5.4	NAIP	5	0.63556	5	intron	5	intron	TIC	Yes	84.6	Yes
BZ10	70	MRPL47	ACTL6A	5	0.67568	3	coding	3	coding	TIC	No	0	No
BZ10	71	HLA-A	HLA-J	5	0.78473	6	coding	6	intron	TIC	No	0	No
BZ10	72	B3GALNT2	TBCE	6	0.652677	1	coding	1	coding	TIC	Yes	68.1	No
BZ10	73	TRAJ38	TRAC	6	0.644908	14	coding	14	coding	TIC	No	0	No
BZ10	74	CTC-786C10.1	RP11-680G10.1	6	0.981167	16	intron	16	utr5p	TIC	Yes	100	No
BZ10	75	RP11-153M7.3	TLR2	22	0.986662	4	downstream	4	utr5p	TIC	Yes	100	Yes
BZ10	76	SLC29A1	HSP90AB1	21	0.948173	6	coding	6	coding	TIC	No	0	No
BZ10	77	C1GALT1	AC005532.5	6	0.949756	7	utr3p	7	intron	TIC	Yes	54.6	No
BZ10	78	HRH2	U6	25	0.820553	5	coding	5	downstream	TIC	Yes	100	Yes
BZ10	79	STYXL1	TMEM120A	9	0.754006	7	utr3p	7	intron	TIC	No	0	No
BZ10	80	AC116050.1	AC027612.6	25	0.80539	2	intron	2	intron	TIC	No	0	No
BZ10	81	RP4-555L14.4	CRYGN	6	0.811708	7	intron	7	upstream	TIC	Yes	100	Yes
BZ10	82	HSPA14	SUV39H2	6	0.516153	10	coding	10	upstream	TIC	No	0	No
BZ10	83	GOSR1	VPS37C	5	0.911671	17	utr3p	11	utr5p	inter	No	0	No
BZ10	84	CTBS	GNG5	49	0.859212	1	coding	1	coding	TIC	Yes	23.5	No
BZ10	85	LIG1	AP2S1	5	0.699614	19	coding	19	upstream	intra	Yes	64.4	No
BZ10	86	PDZD8	SLC18A2	8	0.688691	10	coding	10	coding	TIC	No	0	No
BZ10	87	MYO1D	RP11-646J21.3	10	0.969272	17	coding	11	intron	inter	Yes	36.7	Yes
BZ10	88	CALD1	TUBB3P2	11	0.965122	7	utr5p	7	downstream	TIC	No	0	No
BZ10	89	AP000253.1	RILPL2	5	0.61262	21	intron	12	coding	inter	No	0	No
BZ10	90	RP11-353N4.6	RP11-403I13.8	7	0.781886	1	intron	1	intron	TIC	No	0	No
BZ10	91	RAB13	JTB	7	0.766818	1	utr3p	1	upstream	TIC	No	0	No
BZ10	92	TMEM165	CLOCK	5	0.700491	4	coding	4	intron	TIC	No	0	No
BZ10	93	NPTN	C15orf60	5	0.909147	15	utr3p	15	intron	TIC	No	0	No
BZ10	94	COL1A1	UPK3B	6	0.651396	17	utr3p	7	intron	inter	No	0	No
BZ10	95	KLHL9	IFNA20P	8	0.927663	9	utr3p	9	downstream	TIC	No	0	No
BZ10	96	ZNF680	RP11-321E8.2	7	0.745381	7	utr3p	7	intron	TIC	Yes	41.7	No
BZ10	97	TRBJ2-3	TRBC2	19	0.796922	7	coding	7	upstream	TIC	Yes	71.2	No
BZ10	98	RP13-188A5.1	KLF8	6	0.734155	X	intron	X	upstream	TIC	Yes	46.4	No
BZ10	99	MCFD2	TDRD3	7	0.520004	2	utr3p	13	coding	inter	Yes	85.7	Yes
BZ10	100	IGHG1	IGHJ5	7	0.516477	14	coding	14	coding	TIC	Yes	27.5	Yes
BZ10	101	UNC5B	SLC29A3	6	0.974469	10	coding	10	coding	TIC	Yes	51.4	Yes
BZ10	102	PRSS23	FZD4	10	0.810682	11	intron	11	coding	TIC	No	0	No
BZ10	103	NUDT8	RP11-655M14.13	7	0.501023	11	coding	11	intron	TIC	No	0	No
BZ10	104	IBSP	MEPE	5	0.954404	4	coding	4	utr5p	TIC	No	0	No
BZ10	105	CCDC158	SHROOM3	5	0.897544	4	upstream	4	utr5p	TIC	No	0	No
BZ10	106	SLC39A1	CRTC2	20	0.97903	1	coding	1	coding	TIC	Yes	58.3	Yes
BZ10	107	RABGGTA	DHRS1	39	0.854722	14	utr5p	14	intron	TIC	Yes	45.9	No
BZ10	108	AC104135.3	POLE4	6	0.715215	2	intron	2	coding	TIC	No	0	No
BZ10	109	PARD6G	GCNT2	25	0.939887	18	coding	6	utr5p	inter	No	0	No
BZ10	110	FBXO3	MYO1D	8	0.974277	11	coding	17	intron	inter	No	0	No
BZ10	111	TRAJ35	TRAC	6	0.981635	14	coding	14	coding	TIC	Yes	58.2	No
BZ10	112	BCAS2P1	PCF11	7	0.988517	11	intron	11	upstream	TIC	No	0	No
BZ10	113	FUT8	TWSG1	14	0.790677	14	intron	18	utr3p	inter	Yes	59.9	No
BZ10	114	RP11-680G10.1	GSE1	5	0.850192	16	coding	16	coding	TIC	Yes	65.4	Yes
BZ10	115	RP11-535M15.1	ZNF510	8	0.624161	9	downstream	9	intron	TIC	Yes	100	Yes
BZ10	116	RP11-26J3.1	MRPS28	20	0.675835	8	upstream	8	intron	TIC	Yes	74	No
BZ10	117	AC112721.1	COL6A3	7	0.913356	2	utr5p	2	utr5p	TIC	No	0	No
BZ10	118	RP11-206L10.5	RP11-384K6.6	5	0.813108	1	intron	4	intron	inter	Yes	53.1	No
BZ10	119	LINC00539	LINC00422	5	0.862707	13	intron	13	intron	TIC	Yes	70.4	Yes
BZ10	120	LRRN4	FERMT1	5	0.915423	20	upstream	20	intron	TIC	Yes	84.7	Yes
BZ10	121	TPST1	GS1-124K5.2	9	0.950618	7	coding	7	intron	TIC	Yes	52.1	No
BZ10	122	HIST1H2BO	OR2B6	14	0.865375	6	downstream	6	coding	TIC	Yes	80.8	No
BZ10	123	ZFP92	U82695.10	5	0.630373	X	utr5p	X	upstream	TIC	No	0	No
BZ10	124	FAM105B	ANKH	6	0.810949	5	utr3p	5	intron	TIC	Yes	64.3	Yes
BZ10	125	AC098828.3	U6	7	0.785592	2	upstream	2	downstream	TIC	Yes	55.3	No
BZ10	126	ZNF738	CTD-2561J22.2	5	0.921901	19	coding	19	intron	TIC	No	0	No
BZ10	127	NOMO3	MIR3179-1	5	0.831369	16	utr3p	16	upstream	intra	No	0	No
BZ10	128	TPD52L2	DNAJC5	5	0.957864	20	coding	20	utr5p	TIC	No	0	No
BZ10	129	MDN1	GAS5	18	0.857031	6	intron	1	intron	inter	No	0	No
BZ10	130	EDF1	PHPT1	6	0.847194	9	coding	9	coding	TIC	No	0	No
BZ10	131	CSF2RA	Metazoa_SRP	7	0.635946	X	coding	X	upstream	TIC	Yes	100	Yes
BZ10	132	SLC36A4	CCDC67	7	0.937079	11	coding	11	intron	TIC	Yes	43.9	No
BZ10	133	SCAMP1	LHFPL2	5	0.98648	5	downstream	5	utr3p	TIC	No	0	No
BZ10	134	RP11-1102P16.1	EYA1	8	0.74189	8	coding	8	utr5p	TIC	No	0	No
BZ10	135	LINC00493	DTD1	5	0.863016	20	coding	20	coding	TIC	No	0	No
BZ10	136	CTSC	RAB38	7	0.910919	11	coding	11	coding	TIC	No	0	No
BZ10	137	LL22NC03-80A10.6	LL22NC03-2H8.4	19	0.727026	22	intron	22	downstream	TIC	Yes	44.9	No
BZ10	138	RP11-111F5.5	RP11-262H14.4	9	0.866687	9	intron	9	downstream	intra	No	0	No
BZ10	139	EED	RP11-320L11.2	5	0.98215	11	coding	11	intron	TIC	No	0	No
BZ10	140	HAUS6	PLIN2	8	0.900168	9	coding	9	utr5p	TIC	Yes	69.6	No
BZ10	141	EMC10	JOSD2	7	0.965289	19	coding	19	downstream	TIC	No	0	No
BZ10	142	NYAP2	AC016717.1	22	0.802506	2	coding	2	intron	TIC	Yes	83.6	Yes
BZ10	143	RPS3A	SH3D19	8	0.927983	4	coding	4	intron	TIC	Yes	52.8	No
BZ10	144	ABLIM1	RP11-106M7.1	7	0.712607	10	coding	10	intron	TIC	Yes	91.5	Yes
BZ10	145	RABGGTA	DHRS1	15	0.685942	14	utr5p	14	coding	TIC	No	0	No
BZ10	146	RP11-535M15.1	ZNF510	9	0.925188	9	intron	9	intron	TIC	Yes	95.8	No
BZ10	147	ZNF732	ZNF876P	6	0.634032	4	coding	4	intron	TIC	No	0	No
BZ10	148	NHP2L1	XRCC6	6	0.974185	22	coding	22	downstream	TIC	Yes	57.9	No
BZ10	149	RP11-735G4.1	RP11-138M12.1	21	0.992273	6	upstream	6	intron	TIC	Yes	100	No
BZ10	150	COX15	ENTPD7	5	0.864481	10	coding	10	intron	TIC	Yes	38.9	No
BZ10	151	CTC-786C10.1	MIR5093	6	0.98498	16	intron	16	upstream	TIC	No	0	No
BZ10	152	PARD6G	GCNT2	8	0.991969	18	coding	6	utr5p	inter	No	0	No
BZ10	153	PLAUR	CADM4	5	0.728327	19	coding	19	coding	TIC	No	0	No
BZ10	154	RP11-337C18.8	FMO5	13	0.98017	1	intron	1	intron	TIC	Yes	100	No
BZ10	155	C1QA	C1QC	27	0.761151	1	coding	1	utr5p	TIC	No	0	No
BZ10	156	MRPS10	GUCA1B	6	0.833433	6	coding	6	coding	TIC	Yes	44.7	Yes
BZ10	157	AKNA	RP11-9M16.2	6	0.797609	9	utr5p	9	downstream	TIC	No	0	No
BZ10	158	AC068491.1	AC108463.1	8	0.552616	2	intron	2	intron	TIC	No	0	No
BZ10	159	N4BP2	RHOH	8	0.802506	4	utr3p	4	upstream	TIC	No	0	No
BZ10	160	GUSBP2	RP11-457M11.5	5	0.894837	6	intron	6	intron	TIC	No	0	No
BZ10	161	NPLOC4	CD109	13	0.756248	17	coding	6	intron	inter	Yes	44.3	No
BZ10	162	AMZ2	LOC440461	15	0.88914	17	coding	17	downstream	TIC	No	0	No
BZ10	163	ARPC3	GPN3	6	0.645803	12	utr5p	12	coding	TIC	No	0	No
BZ10	164	PLCB4	RP5-1119D9.4	8	0.827687	20	coding	20	downstream	TIC	No	0	No
BZ10	165	SIDT2	TAGLN	13	0.934249	11	coding	11	utr5p	TIC	No	0	No
BZ10	166	MFSD7	ATP5I	11	0.978237	4	coding	4	coding	TIC	No	0	No
BZ10	167	PPP1CC	HVCN1	6	0.974861	12	coding	12	upstream	TIC	No	0	No
BZ10	168	TOPORS	DDX58	9	0.939385	9	coding	9	coding	TIC	No	0	No
BZ10	169	BTBD8	KIAA1107	5	0.884492	1	coding	1	upstream	TIC	Yes	100	No
BZ10	170	ALPL	RP11-63N8.3	8	0.982215	1	coding	1	upstream	TIC	Yes	21.8	No
BZ10	171	CENPC1	CSN2	5	0.924753	4	coding	4	utr5p	intra	No	0	No
BZ10	172	PAQR7	Y_RNA	8	0.958169	1	utr5p	1	upstream	TIC	Yes	87.1	Yes
BZ10	173	MDN1	GAS5	10	0.649096	6	intron	1	intron	inter	No	0	No
BZ10	174	CCBL2	RP11-82K18.2	5	0.740933	1	utr3p	1	upstream	TIC	No	0	No
BZ10	175	TRGC1	TRGJP1	8	0.826746	7	coding	7	coding	TIC	No	0	No
BZ10	176	SH3D19	U6	5	0.972791	4	utr5p	4	downstream	TIC	Yes	86.8	Yes
BZ10	177	PPP3R1	LPHN3	7	0.568552	2	utr3p	4	utr3p	inter	No	0	No
BZ10	178	AC084809.2	RP11-646J21.2	20	0.96443	17	intron	11	upstream	inter	No	0	No
BZ10	179	RPL7AP57	FAT3	19	0.612903	11	downstream	11	utr5p	TIC	Yes	90.2	Yes
BZ10	180	LY6E	C8orf31	7	0.895564	8	coding	8	upstream	TIC	No	0	No
BZ10	181	NSF	LRRC37A2	6	0.749308	17	coding	17	coding	TIC	No	0	No
BZ10	182	SLC29A1	HSP90AB1	9	0.862782	6	coding	6	upstream	TIC	No	0	No
BZ10	183	RP11-483I13.3	NBPF22P	6	0.888329	1	intron	5	upstream	inter	No	0	No
BZ10	184	CHST7	SLC9A7	5	0.846614	X	intron	X	intron	TIC	No	0	No
BZ10	185	RP11-820L6.1	RP11-166D19.1	11	0.515329	11	intron	11	intron	TIC	Yes	73.5	No
BZ10	186	RP11-69I8.2	RP11-320N7.2	25	0.783462	6	intron	12	intron	inter	Yes	55.8	Yes
BZ10	187	KALRN	AC117401.1	8	0.986308	3	coding	3	downstream	TIC	Yes	100	No
BZ10	188	HNRNPA1L2	TPTE2P3	6	0.961077	13	utr5p	13	downstream	TIC	No	0	No
BZ10	189	COL1A1	COL1A2	11	0.659057	17	coding	7	coding	inter	No	0	No
BZ10	190	WDR34	SET	6	0.663942	9	coding	9	intron	TIC	No	0	No
BZ10	191	AC010642.1	ZSCAN22	62	0.708623	19	utr3p	19	upstream	TIC	Yes	100	No
BZ10	192	MCFD2	TDRD3	86	0.912961	2	utr3p	13	coding	inter	Yes	81.6	Yes
BZ10	193	PARD6G	GCNT2	10	0.97501	18	coding	6	coding	inter	No	0	No
BZ10	194	PDE4DIP	RP11-353N4.1	11	0.92735	1	coding	1	intron	intra	Yes	52	No
BZ10	195	SLC8A3	RP11-486O13.2	8	0.626408	14	coding	14	intron	TIC	No	0	No
BZ10	196	PDE4DIP	BX284650.1	15	0.797779	1	coding	1	intron	intra	Yes	48.9	Yes
BZ10	197	RP11-773D16.1	RP11-119F19.2	11	0.919222	10	intron	10	intron	TIC	Yes	54.2	No
BZ10	198	CDX1	AC005895.3	6	0.764765	5	coding	5	intron	TIC	Yes	67.3	No
BZ10	199	PAK1	CLNS1A	5	0.893694	11	upstream	11	intron	TIC	Yes	45.9	No
BZ10	200	ATG14	FBXO34	5	0.953467	14	utr3p	14	utr3p	TIC	No	0	No
BZ10	201	TRAJ39	TRAC	12	0.984017	14	coding	14	coding	TIC	Yes	64	No
BZ10	202	RP11-817J15.2	RP11-817J15.3	30	0.963502	11	downstream	11	upstream	TIC	No	0	No
BZ10	203	RP5-1109J22.1	LINC00505	10	0.814637	1	intron	1	intron	TIC	No	0	No
BZ10	204	POLA2	CDC42EP2	8	0.979807	11	coding	11	intron	TIC	No	0	No
BZ10	205	RABGGTA	DHRS1	27	0.6612	14	utr5p	14	coding	TIC	No	0	No
BZ10	206	7SK	RP11-661A12.5	5	0.781886	8	intron	8	intron	TIC	Yes	91.6	No
BZ10	207	VPS28	TONSL	5	0.775364	8	intron	8	intron	TIC	Yes	48.5	No
BZ10	208	HIATL2	RP11-330M2.7	14	0.685892	9	coding	9	intron	TIC	Yes	51.8	No
BZ10	209	RP11-646J21.3	RP11-646J21.2	7	0.92413	11	intron	11	upstream	TIC	Yes	89.7	Yes
BZ10	210	IBSP	MEPE	15	0.984107	4	coding	4	utr5p	TIC	No	0	No
BZ10	211	RP11-321F6.1	SMAD6	7	0.942608	15	coding	15	coding	TIC	No	0	No
BZ10	212	SHFM1	MARK2P10	5	0.794282	7	coding	7	upstream	TIC	Yes	45.7	No
BZ10	213	FAM193A	RNF4	22	0.734424	4	utr5p	4	utr3p	TIC	Yes	100	Yes
BZ10	214	SLC6A16	CTC-301O7.4	6	0.856869	19	utr5p	19	intron	TIC	Yes	100	No
BZ10	215	EHD2	GLTSCR2	6	0.79352	19	coding	19	upstream	TIC	No	0	No
BZ10	216	OR7E36P	RGCC	6	0.826241	13	intron	13	upstream	TIC	Yes	70.5	No
BZ10	217	RP11-111F5.4	RP11-175I6.5	33	0.51371	9	intron	9	downstream	intra	No	0	No
BZ10	218	IGKV4-1	AC096579.7	32	0.603604	2	coding	2	intron	TIC	No	0	No
BZ10	219	TMIE	ALS2CL	6	0.952539	3	coding	3	upstream	TIC	Yes	100	No
BZ10	220	KLHL9	IFNA20P	7	0.963777	9	utr5p	9	downstream	TIC	No	0	No
BZ10	221	RP11-735G4.1	RP11-138M12.1	10	0.879011	6	upstream	6	intron	TIC	Yes	100	No
BZ10	222	EMC10	CTD-2545M3.8	9	0.947659	19	coding	19	upstream	TIC	No	0	No
BZ10	223	COL24A1	C12orf55	10	0.906611	1	coding	12	utr3p	inter	No	0	No
BZ10	224	RP11-65M17.1	RP11-65M17.3	10	0.694876	11	intron	11	downstream	TIC	Yes	80.4	No
BZ10	225	IL17RB	ACTR8	8	0.845969	3	coding	3	utr3p	TIC	No	0	No
BZ10	226	TAF2	DSCC1	9	0.991398	8	upstream	8	intron	TIC	Yes	91.4	Yes
BZ10	227	TRBJ2-1	TRBC2	7	0.939669	7	utr3p	7	coding	TIC	No	0	No
BZ10	228	DISP1	SUPT20H	15	0.524405	1	utr5p	13	utr5p	inter	No	0	No
BZ10	229	DSCC1	KB-1471A8.1	14	0.969301	8	utr5p	8	intron	TIC	Yes	61.6	Yes
BZ10	230	GOLM1	NAA35	6	0.755314	9	coding	9	intron	TIC	No	0	No
BZ10	231	ZNF606	C19orf18	7	0.872137	19	coding	19	coding	TIC	No	0	No
BZ10	232	CDR2	RRN3P1	5	0.732049	16	utr5p	16	intron	TIC	Yes	55.5	Yes
BZ11	1	TMEM165	CLOCK	33	0.972106	4	coding	4	intron	TIC	Yes	12	Yes
BZ11	2	AC005077.12	U6	26	0.891355	7	intron	7	downstream	TIC	Yes	41.1	Yes
BZ11	3	GPRASP2	BHLHB9	10	0.518123	X	utr5p	X	upstream	TIC	Yes	39.1	No
BZ11	4	LRRC15	CPN2	5	0.93687	3	utr5p	3	utr5p	TIC	No	0	No
BZ11	5	SH3D19	U6	10	0.970695	4	utr5p	4	downstream	TIC	Yes	47.8	No
BZ11	6	UFC1	DEDD	10	0.98651	1	utr5p	1	upstream	TIC	No	0	No
BZ11	7	MDN1	GAS5	5	0.699099	6	intron	1	intron	inter	Yes	16.5	No
BZ11	8	RMDN3	RAD51	7	0.976166	15	coding	15	intron	TIC	No	0	No
BZ11	9	RP11-706J10.1	ZFHX4-AS1	7	0.634312	8	intron	8	intron	TIC	No	0	No
BZ11	10	AC010642.1	ZSCAN22	12	0.531329	19	utr3p	19	upstream	TIC	Yes	94	Yes
BZ11	11	RP11-168K11.3	RP11-18B16.2	6	0.820843	9	upstream	9	intron	TIC	Yes	100	No
BZ11	12	SMG9	KCNN4	12	0.972091	19	coding	19	coding	TIC	No	0	No
BZ11	13	ZSCAN25	CYP3A5	15	0.790718	7	coding	7	intron	TIC	No	0	No
BZ11	14	WRB	SH3BGR	5	0.856558	21	coding	21	coding	TIC	No	0	No
BZ11	15	FAM122C	TOM1L2	12	0.665802	X	utr5p	17	coding	inter	No	0	No
BZ11	16	RP11-962G15.1	RP11-593P24.4	5	0.978621	8	intron	8	upstream	TIC	No	0	No
BZ11	17	RP11-467L19.11	NBEAP1	54	0.818918	15	upstream	15	intron	TIC	Yes	85.7	Yes
BZ11	18	SLC22A20	PTGES3L-AARSD1	8	0.512074	11	intron	17	coding	inter	No	0	No
BZ11	19	SEC31B	WNT8B	6	0.968901	10	coding	10	intron	TIC	Yes	55.7	No
BZ11	20	KIAA1161	C9orf24	5	0.894995	9	intron	9	coding	TIC	Yes	44.4	No
BZ11	21	AL772307.1	RP11-111F5.2	8	0.532436	9	upstream	9	upstream	intra	Yes	19	No
BZ11	22	UFC1	DEDD	23	0.983425	1	utr5p	1	upstream	TIC	No	0	No
BZ11	23	ABLIM1	RP11-106M7.1	15	0.971743	10	coding	10	intron	TIC	Yes	96.6	Yes
BZ11	24	KCNJ3	AC061961.2	6	0.521956	2	upstream	2	intron	TIC	Yes	46.6	No
BZ11	25	UBA2	WTIP	7	0.923832	19	coding	19	coding	TIC	No	0	No
BZ11	26	DCPS	ST3GAL4	21	0.935696	11	intron	11	upstream	TIC	Yes	97.7	No
BZ11	27	DOT1L	AP3D1	11	0.904396	19	coding	19	intron	TIC	Yes	45.7	Yes
BZ11	28	MYL3	PTH1R	25	0.934787	3	utr5p	3	intron	TIC	Yes	47.5	Yes
BZ11	29	NBEA	NBEAP1	33	0.836671	13	coding	15	downstream	inter	No	0	No
BZ11	30	SLC39A1	CRTC2	28	0.977507	1	coding	1	coding	TIC	Yes	59.7	No
BZ11	31	CARD18	RP11-94P11.4	5	0.990656	11	coding	11	intron	TIC	No	0	No
BZ11	32	AC003991.3	STEAP4	6	0.785164	7	intron	7	upstream	TIC	No	0	No
BZ11	33	GTPBP2	MAD2L1BP	6	0.934358	6	coding	6	intron	TIC	No	0	No
BZ11	34	C1GALT1	AC005532.5	20	0.771482	7	utr3p	7	intron	TIC	Yes	54.2	No
BZ11	35	RP1-122P22.2	RIN2	8	0.862026	20	intron	20	upstream	TIC	Yes	95.7	Yes
BZ11	36	SHROOM3	CCDC158	7	0.869956	4	coding	4	upstream	TIC	No	0	No
BZ11	37	PHOSPHO1	GNGT2	239	0.992979	17	coding	17	utr5p	TIC	Yes	53.8	No
BZ11	38	BNC2	VLDLR	15	0.984629	9	coding	9	coding	intra	No	0	No
BZ11	39	ZNF773	ACTB	24	0.594675	19	intron	7	utr3p	inter	Yes	9.9	Yes
BZ11	40	AC074117.10	PROCR	12	0.775462	2	intron	20	utr5p	inter	No	0	No
BZ11	41	DPP9	AC005523.3	19	0.679786	19	coding	19	intron	TIC	Yes	100	Yes
BZ11	42	AIG1	RP1-95L4.4	14	0.91061	6	coding	6	intron	TIC	No	0	No
BZ11	43	AMDHD1	CTD-2186M15.1	25	0.944511	12	utr5p	5	upstream	inter	No	0	No
BZ11	44	HGSNAT	IPP	12	0.811682	8	utr5p	1	coding	inter	No	0	No
BZ11	45	ACTR8	IL17RB	13	0.989007	3	utr3p	3	coding	TIC	Yes	56	Yes
BZ11	46	GOLM1	NAA35	9	0.893519	9	coding	9	intron	TIC	Yes	68.6	No
BZ11	47	TBC1D8B	CTD-2054N24.2	6	0.866371	X	utr3p	15	downstream	inter	Yes	59.9	No
BZ11	48	GBP7	GBP4	5	0.908788	1	coding	1	downstream	TIC	Yes	98.1	No
BZ11	49	MEIG1	DCLRE1C	8	0.926606	10	utr5p	10	utr5p	TIC	Yes	66.7	No
BZ11	50	AC093627.7	AC093627.8	35	0.714585	7	intron	7	upstream	TIC	Yes	99.7	Yes
BZ11	51	ZNF646	ZNF668	6	0.879066	16	coding	16	utr5p	TIC	No	0	No
BZ11	52	FABP3	ZCCHC17	9	0.923254	1	coding	1	intron	TIC	No	0	No
BZ11	53	GKAP1	KIF27	5	0.78468	9	utr5p	9	intron	TIC	Yes	77.3	Yes
BZ11	54	RP11-758M4.1	MET	11	0.572645	8	utr5p	7	intron	inter	No	0	No
BZ11	55	RP11-978I15.10	RP11-634B7.4	5	0.952936	1	intron	1	intron	TIC	No	0	No
BZ11	56	HIATL1	RP11-330M2.7	6	0.689726	9	coding	9	intron	intra	No	0	No
BZ11	57	AC074117.10	CCDC158	15	0.845674	2	intron	4	upstream	inter	Yes	53.6	No
BZ11	58	C1GALT1	AC005532.5	24	0.658995	7	utr3p	7	intron	TIC	Yes	52.1	No
BZ11	59	PEMT	SYK	5	0.972672	17	coding	9	intron	inter	No	0	No
BZ11	60	SLC16A3	RP13-516M14.2	7	0.887347	17	utr5p	17	downstream	TIC	No	0	No
BZ11	61	BIRC6	SPAST	19	0.973758	2	coding	2	coding	TIC	No	0	No
BZ11	62	RP11-1360M22.2	CT60	7	0.542419	15	downstream	15	intron	TIC	No	0	No
BZ11	63	ABHD12B	DISP1	19	0.696165	14	intron	1	downstream	inter	No	0	No
BZ11	64	PROCA1	SCD	22	0.676465	17	utr3p	10	utr3p	inter	No	0	No
BZ11	65	LYPLAL1	RP11-135J2.3	6	0.9431	1	utr3p	1	downstream	TIC	Yes	68.7	Yes
BZ11	66	DLX3	DLX4	13	0.985197	17	coding	17	downstream	TIC	Yes	45.3	No
BZ11	67	RP4-694B14.5	ZNF337	6	0.968022	20	intron	20	intron	TIC	No	0	No
BZ11	68	RP11-65M17.1	RP11-65M17.3	72	0.93685	11	intron	11	downstream	TIC	Yes	83.5	No
BZ11	69	RP11-342C23.4	FBP2	10	0.686005	9	intron	9	downstream	TIC	No	0	No
BZ11	70	AC074117.10	WDR66	87	0.651355	2	intron	12	coding	inter	No	0	No
BZ11	71	UTY	DPPA2P1	8	0.554973	Y	coding	Y	downstream	TIC	Yes	44.6	No
BZ11	72	FAM157B	CTC-338M12.9	13	0.797283	9	intron	5	intron	inter	No	0	No
BZ11	73	TRAPPC3	MAP7D1	19	0.977251	1	coding	1	intron	TIC	No	0	No
BZ11	74	CPQ	SDC2	5	0.817389	8	coding	8	coding	TIC	No	0	No
BZ11	75	AMDHD1	GTF2IRD2P1	30	0.776878	12	utr5p	7	intron	inter	No	0	No
BZ11	76	GCNT1	FGD3	10	0.974504	9	utr5p	9	coding	intra	No	0	No
BZ11	77	AC074117.10	WDR66	22	0.627332	2	intron	12	coding	inter	No	0	No
BZ11	78	RABGGTA	DHRS1	12	0.969086	14	utr5p	14	coding	TIC	Yes	52.4	Yes
BZ11	79	USP34	XPO1	8	0.8129	2	upstream	2	intron	TIC	Yes	61.2	No
BZ11	80	PAQR7	Y_RNA	16	0.945205	1	utr5p	1	upstream	TIC	Yes	94.1	Yes
BZ11	81	COX6B1	ETV2	5	0.975124	19	utr5p	19	coding	TIC	No	0	No
BZ11	82	PHKB	TGS1	7	0.553154	16	intron	8	downstream	inter	No	0	No
BZ11	83	PRPSAP2	RP11-471L13.2	41	0.873902	17	coding	17	downstream	intra	Yes	25.3	Yes
BZ11	84	ANKRD18DP	LMLN	12	0.883308	3	intron	3	intron	TIC	Yes	16.2	Yes
BZ11	85	RP11-254F7.2	KLF11	5	0.665942	2	upstream	2	intron	TIC	No	0	No
BZ11	86	UBE2D2	CXXC5	6	0.96458	5	coding	5	utr5p	TIC	No	0	No
BZ11	87	PMS2P3	RP11-313P13.3	6	0.6986	7	intron	7	intron	intra	Yes	35.3	No
BZ11	88	ATG16L1	INPP5D	33	0.98814	2	coding	2	coding	TIC	Yes	93	Yes
BZ11	89	PARL	MAP6D1	11	0.970025	3	coding	3	upstream	TIC	Yes	100	Yes
BZ11	90	POTEKP	AC093838.7	7	0.765448	2	intron	2	intron	TIC	No	0	No
BZ11	91	WRAP53	MT1P1	145	0.712683	17	utr5p	9	downstream	inter	Yes	100	Yes
BZ11	92	AMZ2	LOC440461	7	0.930492	17	coding	17	downstream	TIC	No	0	No
BZ11	93	TLR5	DISP1	7	0.736118	1	coding	1	downstream	TIC	No	0	No
BZ11	94	DEGS1	DEGS1	15	0.799909	1	coding	1	downstream	TIC	No	0	No
BZ11	95	TMEM219	TAOK2	7	0.963138	16	utr3p	16	utr5p	TIC	Yes	57.2	Yes
BZ11	96	RP11-26J3.1	MRPS28	14	0.859431	8	upstream	8	intron	TIC	Yes	100	No
BZ11	97	AC007966.1	FSIP2	14	0.985209	2	intron	2	intron	TIC	Yes	28.7	Yes
BZ11	98	KLHL5	RP11-360F5.3	6	0.703001	4	utr3p	4	intron	TIC	Yes	62.9	Yes
BZ11	99	DLGAP4	ABL2	13	0.551884	20	coding	1	utr3p	inter	No	0	No
BZ11	100	GABRB3	GAS5	19	0.606716	15	intron	1	intron	inter	Yes	28.1	No
BZ11	101	RP11-69I8.2	DISP1	5	0.878807	6	intron	1	downstream	inter	Yes	42.8	No
BZ11	102	RUNX2	RP5-1120P11.1	5	0.972697	6	coding	6	intron	intra	No	0	No
BZ11	103	SYT8	TNNI2	5	0.865898	11	coding	11	utr5p	TIC	No	0	No
BZ11	104	RP11-773D16.1	RP11-322M19.1	5	0.625229	10	intron	10	intron	intra	Yes	68.8	No
BZ11	105	BMP4	MIR5580	11	0.831848	14	coding	14	downstream	TIC	No	0	No
BZ11	106	PFN2	ANKUB1	13	0.971655	3	coding	3	intron	TIC	Yes	20.7	No
BZ11	107	LSP1	AC116050.1	8	0.661823	11	coding	2	intron	inter	Yes	98.7	No
BZ11	108	AMDHD1	C15orf40	6	0.910278	12	coding	15	coding	inter	No	0	No
BZ11	109	snoU13	RP11-362F19.1	11	0.99055	4	upstream	4	intron	TIC	No	0	No
BZ11	110	ADAM21P1	COX16	22	0.810812	14	upstream	14	coding	TIC	No	0	No
BZ11	111	RP11-773D16.1	RP11-119F19.2	16	0.819873	10	intron	10	intron	TIC	Yes	30.4	No
BZ11	112	RP11-159F24.1	FAM227B	11	0.709061	5	intron	15	coding	inter	Yes	53.8	No
BZ11	113	NSUN4	FAAH	5	0.663828	1	coding	1	coding	TIC	Yes	44.3	Yes
BZ11	114	RP1-118J21.25	RP1-118J21.24	5	0.82658	1	intron	1	upstream	TIC	Yes	40.5	No
BZ11	115	BMPR1A	BMPR1A	5	0.74801	10	utr3p	10	downstream	TIC	No	0	No
BZ11	116	C7orf31	AC091705.1	18	0.989007	7	coding	7	downstream	TIC	Yes	100	No
BZ11	117	FBXW4	RP11-190J1.3	7	0.901509	10	coding	10	downstream	TIC	Yes	34.5	No
BZ11	118	CD302	MARCH7	9	0.747992	2	coding	2	utr3p	TIC	No	0	No
BZ11	119	PPP1CC	HVCN1	16	0.818247	12	coding	12	upstream	TIC	No	0	No
BZ11	120	EEF1D	NAPRT1	5	0.807308	8	utr3p	8	coding	TIC	Yes	55.1	Yes
BZ11	121	RNASE10	ZNF131	17	0.546796	14	utr5p	5	intron	inter	No	0	No
BZ11	122	SCARB2	FAM47E	39	0.912901	4	coding	4	intron	TIC	Yes	9.9	No
BZ11	123	OTUD6B	LRRC69	6	0.779841	8	coding	8	utr5p	TIC	Yes	100	Yes
BZ11	124	RP3-460G2.2	RP11-471B18.1	27	0.837228	6	intron	6	downstream	TIC	Yes	61.8	No
BZ11	125	E2F1	NECAB3	5	0.942608	20	coding	20	coding	TIC	No	0	No
BZ11	126	RBMY1D	RBMY1A1	7	0.855993	Y	coding	Y	downstream	TIC	No	0	No
BZ11	127	RAB8A	TPM4	140	0.947479	19	coding	19	coding	TIC	No	0	No
BZ11	128	SPG21	ANKDD1A	6	0.942333	15	utr3p	15	utr3p	TIC	No	0	No
BZ11	129	PHOSPHO1	GNGT2	18	0.991449	17	coding	17	utr5p	TIC	Yes	54.2	No
BZ11	130	RP11-680G10.1	CTC-786C10.1	14	0.988906	16	utr5p	16	intron	TIC	Yes	82.1	No
BZ11	131	RP11-384K6.6	U6	7	0.532041	4	intron	7	upstream	inter	No	0	No
BZ11	132	PDCD1LG2	KIAA1432	8	0.905695	9	downstream	9	intron	TIC	Yes	99.7	No
BZ11	133	CHCHD5	AC012442.5	9	0.556639	2	coding	2	intron	TIC	Yes	36.9	Yes
BZ11	134	C1orf198	RP5-858B6.3	8	0.972022	1	intron	1	upstream	TIC	Yes	100	No
BZ11	135	SMC6	NT5C1B-RDH14	12	0.992471	2	coding	2	coding	TIC	No	0	No
BZ11	136	ADCK4	NUMBL	6	0.958333	19	coding	19	coding	TIC	No	0	No
BZ11	137	RIN2	RP1-122P22.2	6	0.830748	20	coding	20	intron	TIC	Yes	96.6	Yes
BZ11	138	DLX6-AS1	DLX5	6	0.793281	7	intron	7	coding	TIC	No	0	No
BZ11	139	UBXN1	C11orf48	9	0.975217	11	coding	11	coding	TIC	No	0	No
BZ11	140	AC093627.10	AC093627.9	7	0.913255	7	intron	7	intron	TIC	Yes	100	No
BZ11	141	DPY30	RP11-467L13.4	36	0.555627	2	coding	12	intron	inter	Yes	93.2	No
BZ11	142	ERVMER61-1	RP11-393M18.4	11	0.929829	1	intron	1	upstream	TIC	Yes	67.3	No
BZ11	143	PARP8	RP11-403I13.8	5	0.595575	5	coding	1	intron	inter	No	0	No
BZ11	144	TMEM120A	STYXL1	26	0.778758	7	intron	7	utr3p	TIC	Yes	12.9	Yes
BZ11	145	TET3	RP11-711M9.1	43	0.953962	2	coding	2	intron	TIC	Yes	100	Yes
BZ11	146	FAM117A	SLC35B1	25	0.982445	17	coding	17	coding	TIC	Yes	55.8	No
BZ11	147	EYS	SLC25A51P1	6	0.512561	6	utr5p	6	upstream	TIC	Yes	91.7	Yes
BZ11	148	RPL30	SGK3	12	0.860675	8	coding	8	intron	intra	Yes	49.8	No
BZ11	149	BTF3	RP11-79P5.7	8	0.927938	5	coding	5	intron	TIC	Yes	61.9	No
BZ11	150	C5orf17	CTD-2015B23.2	6	0.715285	5	coding	5	downstream	TIC	No	0	No
BZ11	151	KANSL1	ARL17A	24	0.835061	17	coding	17	coding	TIC	No	0	No
BZ11	152	AL583842.3	RP11-1281K21.1	7	0.938425	1	intron	4	upstream	inter	No	0	No
BZ11	153	RP1-180E22.3	TRAM2	6	0.800266	6	downstream	6	upstream	TIC	Yes	61.3	No
BZ11	154	CTBS	GNG5	33	0.859419	1	coding	1	coding	TIC	No	0	No
BZ11	155	RP11-974F13.6	NAIP	22	0.604508	5	intron	5	coding	intra	Yes	59.2	Yes
BZ11	156	EFEMP2	CFL1	12	0.807316	11	coding	11	coding	TIC	No	0	No
BZ11	157	C12orf4	KYNU	7	0.774071	12	intron	2	coding	inter	No	0	No
BZ11	158	SUPT7L	GPN1	8	0.838819	2	utr3p	2	intron	TIC	No	0	No
BZ11	159	POLA2	CDC42EP2	7	0.983046	11	coding	11	utr5p	TIC	No	0	No
BZ11	160	RP11-773D16.1	TMEM138	5	0.869954	10	intron	11	utr3p	inter	No	0	No
BZ11	161	AP3S1	AQPEP	5	0.535591	5	coding	5	upstream	TIC	No	0	No
BZ11	162	SGMS2	HADH	5	0.608437	4	coding	4	upstream	TIC	No	0	No
BZ11	163	FABP3	ZCCHC17	9	0.956605	1	coding	1	intron	TIC	Yes	63.8	No
BZ11	164	AMDHD1	CCS	8	0.813232	12	utr5p	11	coding	inter	No	0	No
BZ11	165	RUNX2	RP1-8B1.4	5	0.956853	6	downstream	6	intron	TIC	No	0	No
BZ11	166	TBPL2	RAB7A	5	0.773511	14	coding	3	utr5p	inter	No	0	No
BZ11	167	DUS4L	BCAP29	7	0.9902	7	coding	7	utr5p	TIC	No	0	No
BZ11	168	PRDX6	SLC9C2	12	0.901307	1	coding	1	downstream	TIC	No	0	No
BZ11	169	PTBP1	AC006273.5	7	0.955045	19	coding	19	intron	TIC	No	0	No
BZ11	170	RP11-11N9.4	U6	8	0.766804	8	intron	8	upstream	TIC	Yes	82.2	No
BZ11	171	STEAP2	C7orf63	5	0.90339	7	coding	7	upstream	TIC	No	0	No
BZ11	172	NIPAL3	STPG1	7	0.632004	1	coding	1	intron	TIC	No	0	No
BZ11	173	AMDHD1	WDR66	322	0.85186	12	utr5p	12	coding	intra	No	0	No
BZ11	174	CTC-786C10.1	MIR5093	9	0.576111	16	intron	16	upstream	TIC	No	0	No
BZ11	175	INPP5F	MCMBP	38	0.871749	10	coding	10	intron	TIC	Yes	100	Yes
BZ11	176	RMND5A	ANAPC1	26	0.887865	2	coding	2	coding	intra	Yes	100	Yes
BZ11	177	NBEA	NBEAP1	11	0.910676	13	coding	15	downstream	inter	No	0	No
BZ11	178	SSBP2	RP3-463P15.1	14	0.511784	5	intron	6	downstream	inter	No	0	No
BZ11	179	RUNX2	RP1-8B1.4	12	0.883065	6	downstream	6	intron	TIC	No	0	No
BZ11	180	XPA	NCBP1	8	0.963016	9	coding	9	intron	TIC	Yes	71.2	Yes
BZ11	181	FAM157C	AC137934.1	7	0.952277	16	intron	16	intron	TIC	Yes	52.2	No
BZ11	182	WNT10B	ARF3	20	0.958518	12	coding	12	utr5p	TIC	No	0	No
BZ11	183	ANKRD20A17P	BX571672.1	7	0.636749	4	downstream	1	intron	inter	No	0	No
BZ11	184	ALPL	RP11-63N8.3	64	0.934426	1	coding	1	intron	TIC	Yes	51.6	No
BZ11	185	C2CD3	SMOX	10	0.926753	11	utr3p	20	intron	inter	No	0	No
BZ11	186	RP11-11N9.4	U6	50	0.829058	8	intron	8	upstream	TIC	Yes	100	No
BZ11	187	ING5	AC133528.2	6	0.964599	2	coding	2	intron	TIC	No	0	No
BZ11	188	KIAA1147	RP5-894A10.2	18	0.967885	7	coding	7	intron	TIC	No	0	No
BZ11	189	RABGGTA	DHRS1	37	0.854362	14	utr5p	14	intron	TIC	Yes	45.4	No
BZ11	190	FAM90A1	ALG1L11P	5	0.6703	12	utr5p	8	intron	inter	No	0	No
BZ11	191	SLC39A1	CRTC2	16	0.884614	1	coding	1	coding	TIC	No	0	No
BZ11	192	TMX3	SGK3	25	0.501967	18	coding	8	intron	inter	No	0	No
BZ11	193	LINC00263	Y_RNA	11	0.623695	10	intron	10	downstream	TIC	Yes	31.6	No
BZ11	194	HGSNAT	IPP	5	0.516064	8	utr5p	1	coding	inter	No	0	No
BZ11	195	INPP5F	MCMBP	9	0.597596	10	coding	10	intron	TIC	No	0	No
BZ11	196	GABRB3	GAS5	24	0.696418	15	intron	1	intron	inter	Yes	20.9	No
BZ11	197	RP11-320P7.2	ZNF131	9	0.676273	12	intron	5	intron	inter	Yes	75.8	No
BZ11	198	WASH3P	ABC7-42389800N19.1	6	0.726514	15	intron	12	intron	inter	Yes	61.3	Yes
BZ11	199	FAM122C	RPL11	9	0.749729	X	utr5p	1	upstream	inter	No	0	No
BZ11	200	TMEM165	CLOCK	5	0.987856	4	coding	4	intron	TIC	No	0	No
BZ11	201	TTC40	INPP5A	8	0.589507	10	coding	10	intron	TIC	Yes	100	Yes
BZ11	202	RP11-706J10.1	ZFHX4-AS1	14	0.823831	8	intron	8	intron	TIC	Yes	74.3	No
BZ11	203	MLLT6	CISD3	10	0.838571	17	coding	17	intron	TIC	No	0	No
BZ11	204	AC008280.5	ACYP2	14	0.729923	2	intron	2	coding	TIC	Yes	77.5	Yes
BZ11	205	GKAP1	KIF27	5	0.889736	9	utr5p	9	intron	TIC	Yes	39	No
BZ11	206	XBP1	CTA-292E10.6	11	0.983178	22	coding	22	intron	TIC	No	0	No
BZ11	207	RP11-467L19.11	NBEAP1	5	0.68447	15	upstream	15	intron	TIC	Yes	87.6	Yes
BZ11	208	P4HA1	KIAA1324	9	0.712632	10	utr3p	1	intron	inter	Yes	86.3	Yes
BZ11	209	ARL2BP	PLLP	5	0.632035	16	coding	16	downstream	TIC	No	0	No
BZ11	210	RPL30	SGKL	8	0.66706	8	coding	8	utr5p	intra	No	0	No
BZ11	211	SRGAP2B	SRGAP2	47	0.933314	1	intron	1	coding	intra	Yes	50.8	Yes
BZ11	212	DSCC1	KB-1471A8.1	6	0.601003	8	utr5p	8	intron	TIC	Yes	48.1	Yes
BZ11	213	AMDHD1	RP11-123J14.1	15	0.815961	12	utr5p	4	downstream	inter	No	0	No
BZ11	214	PRPSAP2	RP11-471L13.2	87	0.928348	17	coding	17	intron	intra	Yes	98.9	Yes
BZ11	215	ANKRD20A8P	AC097374.2	5	0.840725	2	intron	2	intron	TIC	Yes	100	No
BZ11	216	PRPSAP2	RP11-471L13.2	5	0.701318	17	coding	17	downstream	intra	Yes	23.8	Yes
BZ11	217	DENND2C	BCAS2	6	0.545073	1	utr3p	1	coding	TIC	Yes	53.2	Yes
BZ11	218	AC097374.2	AC103563.2	5	0.973294	2	upstream	2	downstream	TIC	No	0	No
BZ11	219	RP11-31E23.1	ZNF281	7	0.65309	1	intron	1	intron	intra	No	0	No
BZ11	220	CTD-2311B13.3	NF1P4	15	0.690446	14	intron	14	intron	TIC	No	0	No
BZ11	221	SH3D19	U6	27	0.840953	4	utr5p	4	downstream	TIC	No	0	No
BZ11	222	AC006486.9	CIC	37	0.55348	19	coding	19	intron	TIC	Yes	95.4	No
BZ11	223	C2CD3	SMOX	16	0.567613	11	utr3p	20	intron	inter	No	0	No
BZ11	224	ZNF207	RHBDL3	11	0.840952	17	coding	17	coding	TIC	Yes	40.4	Yes
BZ11	225	TRIO	RP11-112L7.1	15	0.892711	5	coding	5	upstream	intra	Yes	77.3	Yes
BZ11	226	RP11-65M17.1	RP11-65M17.3	7	0.988525	11	intron	11	downstream	TIC	No	0	No
BZ11	227	RP11-773D16.1	CANX	5	0.654704	10	intron	5	utr5p	inter	No	0	No
BZ11	228	AC093627.10	AC093627.9	181	0.986807	7	intron	7	intron	TIC	Yes	100	No
BZ11	229	SAMD8	VDAC2	7	0.720527	10	coding	10	utr5p	TIC	No	0	No
BZ11	230	BX004987.4	RP11-1281K21.1	5	0.504803	1	intron	4	upstream	inter	No	0	No
BZ11	231	C2orf49	FHL2	13	0.926531	2	utr3p	2	utr3p	TIC	Yes	72.5	Yes
BZ11	232	SEC23IP	PNLIPRP2	11	0.791672	10	coding	10	upstream	intra	Yes	100	Yes
BZ11	233	AC010642.1	ZSCAN22	83	0.732626	19	utr3p	19	upstream	TIC	Yes	100	Yes
BZ11	234	RP11-211N8.7	BX088651.2	15	0.53698	9	intron	9	upstream	intra	Yes	98.2	No
BZ11	235	KLHDC2	NEMF	26	0.6523	14	coding	14	intron	TIC	No	0	No
BZ11	236	RP11-152F13.2	AC048382.4	5	0.907677	15	intron	15	intron	intra	No	0	No
BZ11	237	RP11-535M15.1	ZNF510	14	0.951906	9	intron	9	intron	TIC	Yes	89.2	No
BZ11	238	AC005077.12	U6	26	0.920163	7	intron	7	upstream	TIC	No	0	No
BZ11	239	AC093627.7	AC093627.8	11	0.869288	7	intron	7	upstream	TIC	Yes	86	Yes
BZ11	240	DISP1	SUPT20H	7	0.753199	1	utr5p	13	utr5p	inter	No	0	No
BZ11	241	DPP9	AC005523.3	172	0.907057	19	coding	19	intron	TIC	Yes	100	Yes
BZ11	242	RP11-529H20.6	RP11-529H20.5	8	0.976946	14	intron	14	downstream	TIC	Yes	53	No
BZ11	243	UBE2F	RAMP1	24	0.988906	2	coding	2	coding	TIC	No	0	No
BZ11	244	PRPSAP2	RP11-471L13.2	61	0.950921	17	coding	17	upstream	intra	Yes	100	Yes
BZ11	245	AC093627.10	AC093627.9	15	0.95509	7	intron	7	intron	TIC	Yes	85.2	No
BZ11	246	LMOD1	RP11-307B6.3	6	0.911139	1	coding	1	upstream	TIC	Yes	100	Yes
BZ11	247	GOSR1	FASTKD1	5	0.809332	17	utr3p	2	utr5p	inter	No	0	No
BZ11	248	DENND5B	DENND5B-AS1	6	0.972585	12	coding	12	intron	TIC	No	0	No
BZ11	249	RNASE10	PARK7	10	0.775551	14	coding	1	utr5p	inter	No	0	No
BZ11	250	IGHV3OR15-7	CT60	8	0.790278	15	upstream	15	intron	TIC	No	0	No
BZ11	251	AC007092.1	AC007131.1	19	0.627474	2	downstream	2	intron	TIC	Yes	81.5	No
BZ11	252	GABRB3	GAS5	6	0.515916	15	intron	1	intron	inter	Yes	22.8	Yes
BZ11	253	AC093627.10	AC093627.9	10	0.723766	7	intron	7	intron	TIC	No	0	No
BZ11	254	WDR52	SPICE1	9	0.962482	3	upstream	3	utr3p	TIC	Yes	39.4	Yes
BZ11	255	C5orf17	CTD-2015B23.2	10	0.719213	5	coding	5	downstream	TIC	No	0	No
BZ11	256	SGK3	KB-1208A12.3	165	0.70542	8	intron	8	intron	intra	Yes	54.1	No
BZ11	257	C2CD3	SMOX	43	0.857143	11	utr3p	20	intron	inter	Yes	34.5	No
BZ11	258	hsa-mir-3179-3	NOMO2	7	0.791817	16	upstream	16	utr3p	TIC	No	0	No
BZ11	259	FAT3	RPL7AP57	13	0.526029	11	utr5p	11	downstream	TIC	Yes	97.2	No
BZ11	260	PRPSAP2	RP11-471L13.2	50	0.966121	17	coding	17	intron	intra	No	0	No
BZ11	261	LYSMD1	SEMA6C	5	0.836391	1	utr3p	1	utr5p	TIC	No	0	No
BZ11	262	GUSBP2	RP11-848G14.2	8	0.700146	6	intron	5	intron	inter	No	0	No
BZ11	263	RP11-342C23.4	FBP2	41	0.762222	9	intron	9	downstream	TIC	Yes	50.6	No
BZ11	264	FABP3	ZCCHC17	154	0.962422	1	coding	1	intron	TIC	No	0	No
BZ11	265	INSL6	JAK2	9	0.977969	9	coding	9	intron	TIC	Yes	100	Yes
BZ11	266	AL583842.3	RP11-1281K21.1	9	0.887171	1	intron	4	upstream	inter	No	0	No
BZ11	267	ERGIC2	RP11-677C1.2	22	0.946917	12	utr5p	12	upstream	TIC	No	0	No
BZ11	268	ERICH2	Y_RNA	9	0.75515	2	coding	2	upstream	TIC	Yes	99.4	Yes
BZ11	269	CTBS	GNG5	5	0.879983	1	coding	1	coding	TIC	No	0	No
BZ11	270	LARP1	MIR1303	16	0.54294	5	coding	5	upstream	TIC	Yes	44	No
BZ11	271	FRG1B	FRG1	18	0.884763	20	intron	4	coding	inter	Yes	19.8	No
BZ11	272	SRGAP2B	SRGAP2	6	0.66964	1	intron	1	coding	intra	No	0	No
BZ11	273	ALPL	RP11-63N8.3	11	0.985256	1	coding	1	upstream	TIC	Yes	25.7	No
BZ11	274	AC093323.3	RP11-539L10.3	5	0.944604	4	intron	4	intron	TIC	No	0	No
BZ11	275	ITCH	DYNLRB1	8	0.869917	20	utr3p	20	coding	TIC	No	0	No
BZ11	276	SERF1B	SMN2	6	0.732865	5	coding	5	coding	TIC	No	0	No
BZ11	277	HGSNAT	ASIP	6	0.868782	8	utr5p	20	coding	inter	No	0	No
BZ11	278	LSP1	RP11-14N7.2	6	0.832101	11	coding	1	intron	inter	Yes	53.1	No
BZ11	279	MRS2	ASPSCR1	7	0.838139	6	intron	17	coding	inter	No	0	No
BZ11	280	RP11-26J3.1	MRPS28	5	0.991727	8	upstream	8	intron	TIC	No	0	No
BZ11	281	TBC1D8B	CTD-2054N24.2	10	0.904396	X	utr3p	15	utr3p	inter	Yes	65.7	No
BZ11	282	THBS1	HSPA4	7	0.782849	15	utr3p	5	utr3p	inter	Yes	6.1	Yes
BZ11	283	VAMP1	CD27-AS1	7	0.881461	12	coding	12	intron	TIC	No	0	No
BZ11	284	CCNI	SEPT11	10	0.826383	4	coding	4	downstream	TIC	No	0	No
BZ11	285	ALPL	RP11-63N8.3	15	0.976187	1	coding	1	intron	TIC	No	0	No
BZ11	286	SLC22A20	CCDC130	6	0.923902	11	intron	19	upstream	inter	No	0	No
BZ11	287	WDR89	U3	6	0.747615	14	upstream	14	intron	TIC	Yes	87	No
BZ11	288	EED	RP11-320L11.2	5	0.977873	11	coding	11	intron	TIC	Yes	63.6	Yes
BZ11	289	SLC29A1	HSP90AB1	12	0.921327	6	coding	6	utr5p	TIC	No	0	No
BZ11	290	NF1P4	CTD-2311B13.3	11	0.738074	14	intron	14	intron	TIC	Yes	56.5	No
BZ11	291	AC074117.10	WDR66	6	0.679328	2	intron	12	coding	inter	No	0	No
BZ11	292	PRPSAP2	RP11-471L13.2	7	0.777054	17	coding	17	intron	intra	No	0	No
BZ11	293	PLEC	AC098823.3	7	0.656775	8	utr3p	2	downstream	inter	No	0	No
BZ11	294	MLLT10	SKIDA1	5	0.713869	10	coding	10	intron	TIC	No	0	No
BZ11	295	DOT1L	AP3D1	154	0.793972	19	coding	19	intron	TIC	Yes	55.9	Yes
BZ11	296	ACBD6	ACBD6	6	0.929457	1	intron	1	intron	TIC	No	0	No
BZ11	297	RP11-342C23.4	FBP2	13	0.589806	9	intron	9	downstream	TIC	Yes	70.6	No
BZ11	298	SIAH1	AIMP1	6	0.576658	16	utr5p	4	coding	inter	No	0	No
BZ11	299	ZEB2P1	RP11-446J8.1	6	0.835097	4	intron	4	intron	TIC	Yes	63.8	No
BZ11	300	FAM122C	CCDC158	7	0.881389	X	utr5p	4	upstream	inter	Yes	34.5	No
BZ11	301	WDR66	YAF2	7	0.959084	12	coding	12	intron	intra	Yes	81.7	Yes
BZ11	302	SEC16A	C9orf163	8	0.916611	9	utr5p	9	upstream	TIC	Yes	97.5	Yes
BZ11	303	AC097374.2	AC103563.2	6	0.967612	2	upstream	2	downstream	TIC	Yes	53.4	No
BZ11	304	CHST6	RP11-77K12.4	20	0.97158	16	utr5p	16	upstream	TIC	Yes	33.6	Yes
BZ11	305	TPST1	AC005077.14	8	0.786061	7	intron	7	upstream	intra	Yes	12	No
BZ11	306	RPL39P40	CXADR	12	0.583318	21	intron	21	upstream	TIC	No	0	No
BZ11	307	RP11-773D16.1	RP11-119F19.2	23	0.806351	10	intron	10	intron	TIC	Yes	70.7	No
BZ11	308	FAHD2A	FAHD2CP	5	0.668341	2	coding	2	intron	TIC	No	0	No
BZ11	309	RP11-250B2.3	RP11-250B2.2	11	0.906759	6	intron	6	upstream	TIC	Yes	98.8	Yes
BZ11	310	NBEA	NBEAP1	10	0.816438	13	coding	15	downstream	inter	No	0	No
BZ11	311	SLC22A20	GTF2IRD2	133	0.885012	11	intron	7	coding	inter	No	0	No
BZ11	312	RP11-111F5.4	RP11-475I24.3	9	0.573415	9	intron	9	downstream	intra	No	0	No
BZ11	313	UFC1	DEDD	5	0.921065	1	coding	1	upstream	TIC	No	0	No
BZ11	314	LMLN	ANKRD18DP	5	0.784409	3	utr3p	3	intron	TIC	Yes	65.1	Yes
BZ11	315	KDM6B	DNAH2	7	0.632936	17	utr5p	17	downstream	TIC	No	0	No
BZ11	316	FRG1	AL441988.1	9	0.891095	4	coding	20	downstream	inter	Yes	13.6	No
BZ11	317	GBA3	AC093917.1	5	0.673445	4	coding	4	upstream	TIC	Yes	91.8	No
BZ11	318	LRRC37A	DND1P1	7	0.923221	17	coding	17	upstream	TIC	Yes	18.7	No
BZ11	319	RP11-483I13.3	RP11-483I13.4	16	0.908126	1	intron	1	intron	TIC	Yes	100	Yes
BZ11	320	PJA2	PJA2	8	0.58666	5	coding	5	downstream	TIC	No	0	No
BZ11	321	FXYD6	MAST4	7	0.721006	11	utr3p	5	intron	inter	Yes	68.9	No
BZ11	322	C5orf42	CTD-2284O10.1	16	0.718964	5	coding	5	upstream	TIC	Yes	65.1	No
BZ11	323	RP11-111F5.4	RP11-262H14.4	45	0.573415	9	intron	9	downstream	intra	No	0	No
BZ11	324	AC007092.1	AC007131.1	5	0.962492	2	downstream	2	intron	TIC	Yes	42.3	No
BZ11	325	FRG1	AL441988.1	19	0.528228	4	coding	20	downstream	inter	No	0	No
BZ11	326	CNPY3	RP3-475N16.1	8	0.887726	6	coding	6	intron	TIC	No	0	No
BZ11	327	RP11-307E17.8	HIATL1	6	0.876557	9	intron	9	coding	TIC	Yes	50.1	Yes
BZ11	328	MFSD6	TMEM194B	19	0.972633	2	intron	2	coding	TIC	Yes	100	Yes
BZ11	329	NLRP6	RP11-326C3.2	25	0.707075	11	intron	11	intron	TIC	Yes	98	No
BZ11	330	AAAS	SP7	5	0.979199	12	coding	12	utr5p	TIC	No	0	No
BZ11	331	LL22NC03-80A10.6	LL22NC03-2H8.4	18	0.712323	22	intron	22	downstream	TIC	No	0	No
BZ11	332	SLC22A20	C15orf40	7	0.668413	11	intron	15	coding	inter	No	0	No
BZ11	333	FAM193A	RNF4	21	0.875105	4	utr5p	4	utr3p	TIC	Yes	100	Yes
BZ11	334	SLC35A3	HIAT1	7	0.926087	1	coding	1	coding	TIC	No	0	No
BZ11	335	FGD3	ELAC2	121	0.904087	9	coding	17	upstream	inter	Yes	80.8	Yes
BZ11	336	RP11-82I10.1	RILPL2	5	0.896387	15	utr3p	12	coding	inter	Yes	38.5	Yes
BZ11	337	TMEM184B	MAFF	6	0.914758	22	coding	22	coding	TIC	No	0	No
BZ11	338	NBEAP1	RP11-32B5.2	21	0.6817	15	intron	15	upstream	intra	No	0	No
BZ11	339	AMDHD1	AC010677.5	9	0.529779	12	utr5p	7	upstream	inter	Yes	27.9	No
BZ11	340	MDN1	GAS5	30	0.73503	6	intron	1	intron	inter	Yes	8.9	No
BZ11	341	AC008132.1	EIF3FP1	21	0.541881	22	coding	21	downstream	inter	No	0	No
BZ11	342	KCNK6	AC026806.2	5	0.898051	19	coding	19	downstream	TIC	No	0	No
BZ11	343	PAQR6	SMG5	8	0.611433	1	utr5p	1	utr3p	TIC	Yes	61.8	Yes
BZ13	1	DHRS12	CCDC70	6	0.830392	13	coding	13	upstream	TIC	Yes	90.7	Yes
BZ13	2	MGAM	RP11-1220K2.2	5	0.933269	7	coding	7	utr5p	TIC	No	0	No
BZ13	3	RP11-353N4.6	RP11-353N4.4	6	0.617629	1	intron	1	intron	TIC	No	0	No
BZ13	4	TRBJ2-3	TRBC2	7	0.834091	7	coding	7	coding	TIC	Yes	99.1	Yes
BZ13	5	TRBJ2-7	TRBC2	7	0.872252	7	coding	7	coding	TIC	Yes	55.4	No
BZ13	6	ENTPD1	TCTN3	6	0.917854	10	utr5p	10	upstream	TIC	Yes	100	Yes
BZ13	7	CLMN	CTD-2240H23.2	16	0.867345	14	utr3p	14	upstream	TIC	No	0	No
BZ13	8	APOBEC3D	SIGLEC9	5	0.509229	22	utr3p	19	intron	inter	No	0	No
BZ13	9	HAUS4	PRMT5	9	0.976164	14	coding	14	coding	TIC	Yes	61.3	Yes
BZ13	10	CSF2RA	Metazoa_SRP	6	0.943584	X	coding	X	upstream	TIC	No	0	No
BZ13	11	HLA-DRB6	HLA-DRB5	5	0.508823	6	intron	6	coding	TIC	No	0	No
BZ13	12	AKNA	RP11-9M16.2	22	0.841462	9	utr5p	9	downstream	TIC	No	0	No
BZ13	13	PPBP	PF4	9	0.760608	4	coding	4	upstream	TIC	No	0	No
BZ13	14	TRGC2	TRGJ2	7	0.817174	7	coding	7	coding	TIC	Yes	78.2	Yes
BZ13	15	RP11-262H14.1	AL512625.1	8	0.657392	9	intron	9	downstream	TIC	No	0	No
BZ13	16	SIRPG	RP4-673D20.1	5	0.922736	20	coding	20	intron	TIC	No	0	No
BZ13	17	TRBJ2-1	TRBC2	47	0.859161	7	utr3p	7	coding	TIC	Yes	49.2	Yes
BZ13	18	IGHA1	IGHA2	18	0.763584	14	coding	14	downstream	TIC	No	0	No
BZ13	19	TRBJ2-1	TRBC2	13	0.765088	7	utr3p	7	coding	TIC	Yes	49.3	Yes
BZ13	20	CLMN	CTD-2240H23.2	10	0.983768	14	utr3p	14	upstream	TIC	No	0	No
BZ13	21	RP11-234K19.2	OR7E94P	11	0.920701	4	intron	4	downstream	TIC	Yes	100	No
BZ13	22	MRPL42P3	STX11	19	0.737506	6	downstream	6	utr5p	TIC	Yes	100	Yes
BZ13	23	KDM6B	DNAH2	24	0.561381	17	utr5p	17	downstream	TIC	No	0	No
BZ13	24	MNDA	OR10AA1P	36	0.825777	1	utr5p	1	downstream	TIC	No	0	No
BZ13	25	RP11-153M7.3	TLR2	8	0.947088	4	downstream	4	utr5p	TIC	Yes	96.8	Yes
BZ13	26	CTSD	AC068580.7	9	0.921939	11	coding	11	downstream	TIC	Yes	23.8	No
BZ13	27	PDZK1IP1	TAL1	8	0.658517	1	coding	1	downstream	TIC	Yes	100	No
BZ13	28	GCNT4	RP11-229C3.2	6	0.974173	5	intron	5	intron	TIC	Yes	75.9	No
BZ13	29	UTY	DPPA2P1	8	0.579499	Y	coding	Y	downstream	TIC	No	0	No
BZ13	30	hsa-mir-6723	AC113407.1	13	0.52402	1	intron	5	downstream	inter	No	0	No
BZ13	31	AC096579.7	IGKV3-20	96	0.631435	2	intron	2	downstream	TIC	No	0	No
BZ13	32	TRGC2	TRGJP2	10	0.529966	7	coding	7	coding	TIC	No	0	No
BZ13	33	RP11-234K19.2	OR7E94P	5	0.823938	4	intron	4	downstream	TIC	Yes	94.9	No
BZ13	34	C16orf54	AC009133.17	8	0.941942	16	coding	16	downstream	TIC	No	0	No
BZ13	35	HBB	HBBP1	9	0.776791	11	intron	11	intron	TIC	No	0	No
BZ13	36	TAZ	BX936347.1	6	0.715878	X	downstream	X	downstream	TIC	Yes	94.5	No
BZ13	37	LINC00694	ZNF445	5	0.86017	3	intron	3	utr3p	TIC	Yes	99.8	Yes
BZ13	38	TRBJ2-1	TRBC2	11	0.96308	7	utr3p	7	coding	TIC	Yes	84.3	Yes
BZ13	39	NUMB	RP1-240K6.3	7	0.970665	14	utr5p	14	intron	TIC	Yes	51.2	No
BZ13	40	HRH2	U6	70	0.829448	5	coding	5	downstream	TIC	No	0	No
BZ13	41	AC114752.1	AC114752.3	21	0.974195	2	downstream	2	intron	TIC	Yes	100	No
BZ13	42	RP11-11N9.4	U6	13	0.636664	8	intron	8	upstream	TIC	No	0	No
BZ13	43	FAM105B	ANKH	5	0.874833	5	utr3p	5	intron	TIC	No	0	No
BZ13	44	HLA-A	HLA-B	26	0.781362	6	coding	6	coding	intra	No	0	No
BZ13	45	HFM1	AC093388.3	22	0.701854	1	intron	2	intron	inter	No	0	No
BZ13	46	CDH20	RP11-879F14.3	6	0.568067	18	intron	18	intron	TIC	No	0	No
BZ13	47	TET3	RP11-711M9.1	21	0.862987	2	coding	2	intron	TIC	No	0	No
BZ13	48	OC90	TPTEP1	29	0.609359	8	utr5p	22	intron	inter	No	0	No
BZ13	49	RABGGTA	DHRS1	8	0.889805	14	utr5p	14	intron	TIC	No	0	No
BZ13	50	HLA-E	HLA-B	6	0.555065	6	coding	6	coding	TIC	No	0	No
BZ13	51	AGAP6	AGAP7	5	0.792447	10	coding	10	upstream	TIC	No	0	No
BZ13	52	PDZK1IP1	TAL1	9	0.689809	1	utr5p	1	downstream	TIC	No	0	No
BZ13	53	WHAMMP3	RP11-578F21.9	5	0.782132	15	intron	15	downstream	intra	No	0	No
BZ13	54	EXPH5	CXCR2	9	0.587375	11	utr3p	2	intron	inter	No	0	No
BZ13	55	TRBJ2-7	TRBC2	9	0.982043	7	coding	7	coding	TIC	Yes	76.9	No
BZ13	56	RP11-153M7.3	TLR2	116	0.983989	4	downstream	4	utr5p	TIC	Yes	99.5	Yes
BZ13	57	ATOX1	CTB-113P19.1	9	0.559018	5	utr3p	5	downstream	TIC	Yes	90.7	No
BZ13	58	CLEC4E	RP11-561P12.5	30	0.725056	12	upstream	12	intron	TIC	No	0	No
BZ13	59	CTBS	GNG5	13	0.707803	1	coding	1	coding	TIC	Yes	55.2	No
BZ13	60	SIDT2	TAGLN	6	0.813841	11	coding	11	utr5p	TIC	Yes	40.6	No
BZ13	61	FRG1	FAM122C	19	0.673263	4	coding	X	utr5p	inter	No	0	No
BZ13	62	LCN2	AL590708.2	10	0.805382	9	intron	9	downstream	TIC	No	0	No
BZ13	63	RP11-206L10.5	RP11-384K6.6	5	0.632289	1	intron	4	intron	inter	Yes	59.4	No
BZ13	64	CNPY3	PTCRA	8	0.834686	6	coding	6	coding	TIC	No	0	No
BZ13	65	FAM20C	WI2-2373I1.1	5	0.702542	7	coding	7	upstream	TIC	No	0	No
BZ13	66	METTL22	ABAT	9	0.828292	16	coding	16	upstream	TIC	No	0	No
BZ13	67	RP11-153M7.3	TLR2	6	0.887087	4	downstream	4	utr5p	TIC	No	0	No
BZ13	68	TNIK	RP11-185E8.1	9	0.864387	3	upstream	3	upstream	TIC	Yes	100	No
BZ13	69	LINC00694	ZNF445	33	0.976885	3	intron	3	utr3p	TIC	Yes	100	Yes
BZ13	70	IGLL5	IGLC5	6	0.548091	22	coding	22	upstream	TIC	Yes	68.2	No
BZ13	71	RP11-875O11.2	TNFRSF10C	10	0.900435	8	intron	8	utr5p	TIC	Yes	99.2	Yes
BZ13	72	RP11-773D16.1	RP11-119F19.2	5	0.621347	10	intron	10	intron	TIC	Yes	88.6	No
BZ13	73	GTPBP2	MAD2L1BP	17	0.909663	6	intron	6	intron	TIC	Yes	100	Yes
BZ13	74	NCF1	NCF1B	45	0.563953	7	coding	7	intron	intra	Yes	36	Yes
BZ13	75	TRIM21	OR52K3P	14	0.861142	11	upstream	11	upstream	TIC	Yes	70.9	Yes
BZ13	76	TRBJ2-3	TRBC2	107	0.968003	7	coding	7	coding	TIC	Yes	100	Yes
BZ13	77	HLA-C	HLA-A	33	0.70555	6	coding	6	coding	intra	No	0	No
BZ13	78	PBXIP1	PMVK	89	0.830967	1	coding	1	upstream	TIC	No	0	No
BZ13	79	CSF2RA	Metazoa_SRP	6	0.750028	X	coding	X	upstream	TIC	No	0	No
BZ13	80	RP11-153M7.3	TLR2	5	0.854026	4	downstream	4	upstream	TIC	No	0	No
BZ13	81	TRBJ2-5	TRBC2	15	0.670154	7	coding	7	coding	TIC	No	0	No
BZ13	82	TRAJ9	TRAC	5	0.938719	14	coding	14	coding	TIC	Yes	22.4	No
BZ13	83	AC106801.1	ADAM19	6	0.817097	5	intron	5	upstream	TIC	No	0	No
BZ13	84	CERS2	RP11-316M1.3	10	0.883005	1	coding	1	downstream	TIC	Yes	49	No
BZ13	85	HLA-E	HLA-C	89	0.848126	6	coding	6	coding	TIC	No	0	No
BZ13	86	SEC16A	C9orf163	17	0.500252	9	utr5p	9	upstream	TIC	Yes	71.1	Yes
BZ13	87	C5AR2	DHX34	7	0.64259	19	intron	19	intron	TIC	Yes	62	No
BZ13	88	FAM193A	RNF4	10	0.856239	4	utr5p	4	utr3p	TIC	Yes	100	No
BZ13	89	PILRA	ZCWPW1	6	0.889767	7	coding	7	intron	TIC	Yes	64.1	Yes
BZ13	90	RMND5A	ANAPC1	5	0.54593	2	coding	2	coding	intra	Yes	76.3	Yes
BZ13	91	TCL1A	TCL1B	5	0.738274	14	utr3p	14	downstream	TIC	No	0	No
BZ14	1	RP11-305L7.1	RP11-305L7.6	6	0.735003	9	downstream	9	intron	TIC	Yes	57.7	No
BZ14	2	AUH	NTRK2	45	0.990292	9	coding	9	intron	intra	Yes	85.3	Yes
BZ14	3	MCFD2	AC016722.4	5	0.814189	2	coding	2	upstream	TIC	No	0	No
BZ14	4	DLX3	DLX4	10	0.960757	17	coding	17	downstream	TIC	Yes	49.8	No
BZ14	5	BGN	HAUS7	6	0.735737	X	utr5p	X	intron	TIC	Yes	55.1	No
BZ14	6	SPAG9	DEC1	59	0.987236	17	coding	9	intron	inter	Yes	100	Yes
BZ14	7	RP11-11N9.4	U6	21	0.95188	8	intron	8	upstream	TIC	Yes	100	No
BZ14	8	GSN	ASTN2	68	0.984249	9	utr5p	9	coding	intra	Yes	72.5	Yes
BZ14	9	TRAJ39	TRAC	7	0.930198	14	coding	14	coding	TIC	Yes	58.1	No
BZ14	10	AC005703.2	TEKT3	5	0.770725	17	upstream	17	intron	TIC	No	0	No
BZ14	11	ITGA10	GRXCR1	5	0.561436	1	coding	4	downstream	inter	Yes	100	Yes
BZ14	12	FBXL5	CC2D2A	12	0.973433	4	coding	4	intron	TIC	No	0	No
BZ14	13	RASEF	TRPM3	18	0.788503	9	coding	9	intron	intra	Yes	100	Yes
BZ14	14	NTRK2	AUH	5	0.935829	9	coding	9	coding	intra	Yes	100	Yes
BZ14	15	DNM1L	RBPJ	39	0.929683	12	coding	4	intron	inter	No	0	No
BZ14	16	FRG1	RP11-764K9.4	9	0.714645	4	coding	9	downstream	inter	Yes	17.5	No
BZ14	17	LSP1	RP11-14N7.2	5	0.594576	11	coding	1	intron	inter	Yes	70.8	No
BZ14	18	RP11-305L7.1	RP11-305L7.3	40	0.91601	9	intron	9	intron	TIC	Yes	100	Yes
BZ14	19	KLK4	KLKP1	9	0.94515	19	coding	19	intron	TIC	Yes	57.3	No
BZ14	20	AC112721.1	COL6A3	5	0.97133	2	coding	2	utr5p	TIC	Yes	46.2	No
BZ14	21	SRGAP2B	SRGAP2	6	0.777589	1	intron	1	coding	intra	Yes	53.8	Yes
BZ14	22	COL1A1	UPK3B	9	0.667237	17	utr3p	7	intron	inter	No	0	No
BZ14	23	RP11-735G4.1	RP11-138M12.1	15	0.583791	6	upstream	6	intron	TIC	Yes	100	No
BZ14	24	AP000525.8	C2orf27A	22	0.704076	22	intron	2	utr5p	inter	Yes	80.8	No
BZ14	25	CCDC158	SHROOM3	5	0.927944	4	upstream	4	utr5p	TIC	No	0	No
BZ14	26	QRICH1	IMPDH2	7	0.905077	3	coding	3	coding	TIC	No	0	No
BZ14	27	ZNF773	ACTB	24	0.565108	19	intron	7	utr3p	inter	No	0	No
BZ14	28	RP11-535M15.1	ZNF510	21	0.540218	9	downstream	9	intron	TIC	Yes	77.6	Yes
BZ14	29	DSCC1	KB-1471A8.1	36	0.643208	8	utr5p	8	intron	TIC	Yes	76.1	Yes
BZ14	30	HIST1H2BD	HIST1H3D	7	0.686005	6	downstream	6	downstream	TIC	No	0	No
BZ14	31	TRAJ10	TRAC	5	0.926074	14	coding	14	coding	TIC	Yes	50.2	No
BZ14	32	RP1-122P22.2	RIN2	9	0.733868	20	intron	20	upstream	TIC	Yes	63.3	Yes
BZ14	33	GNG10	RP11-430K21.2	6	0.785899	9	utr3p	9	downstream	TIC	No	0	No
BZ14	34	MSRA	RP11-871F6.2	7	0.823444	8	coding	12	downstream	inter	Yes	43.3	No
BZ14	35	GPR132	CDCA4	7	0.726322	14	coding	14	upstream	TIC	Yes	86	No
BZ14	36	RP11-467L13.4	RP11-467L13.5	11	0.775394	12	upstream	12	intron	TIC	Yes	51.7	No
BZ14	37	ABLIM1	RP11-106M7.1	14	0.959826	10	coding	10	intron	TIC	Yes	95.5	Yes
BZ14	38	RP11-535M15.1	ZNF510	14	0.869607	9	intron	9	intron	TIC	Yes	100	No
BZ14	39	RB1	SDCCAG3P2	30	0.982679	13	coding	1	downstream	inter	Yes	70.2	Yes
BZ14	40	C1QTNF1	CANT1	10	0.601285	17	utr5p	17	upstream	TIC	No	0	No
BZ14	41	NCOR1	KCNQ5	13	0.851191	17	coding	6	coding	inter	Yes	100	Yes
BZ14	42	PROCA1	SCD	6	0.850011	17	utr3p	10	utr3p	inter	No	0	No
BZ14	43	SLC39A1	CRTC2	17	0.974052	1	coding	1	coding	TIC	No	0	No
BZ14	44	FGFBP2	FGFBP1	17	0.974387	4	utr3p	4	utr5p	TIC	Yes	100	Yes
BZ14	45	TMEM165	CLOCK	63	0.729626	4	coding	4	intron	TIC	Yes	39	Yes
BZ14	46	GNAQ	PDE4DIP	43	0.560166	9	coding	1	intron	inter	Yes	71.1	No
BZ14	47	COL6A3	AC112721.2	11	0.598566	2	utr5p	2	intron	TIC	No	0	No
BZ14	48	RIN2	RP1-122P22.2	7	0.517584	20	coding	20	intron	TIC	No	0	No
BZ14	49	MSN	RP11-368D24__A.1	11	0.81647	X	coding	X	intron	TIC	Yes	45.8	No
BZ14	50	TP53	TEKT3	9	0.963547	17	utr5p	17	intron	intra	Yes	56.5	No
BZ14	51	RP11-11N9.4	U6	7	0.740409	8	intron	8	upstream	TIC	Yes	87.6	No
BZ14	52	HIATL2	RP11-330M2.7	66	0.867126	9	coding	9	intron	TIC	Yes	84.6	Yes
BZ14	53	HBB	SPP1	10	0.713708	11	coding	4	coding	inter	No	0	No
BZ14	54	TLE1	NBPF14	13	0.895672	9	coding	1	intron	inter	No	0	No
BZ14	55	TRAJ23	TRAC	24	0.916372	14	coding	14	coding	TIC	Yes	97.5	No
BZ14	56	ITGA10	GRXCR1	49	0.926273	1	coding	4	downstream	inter	Yes	100	Yes
BZ14	57	HIST1H2BJ	U2	14	0.796661	6	utr3p	6	downstream	TIC	No	0	No
BZ14	58	AC004967.8	AC004967.7	61	0.508767	7	intron	7	intron	TIC	Yes	94.4	No
BZ14	59	NDUFB5	AC090425.1	6	0.740498	3	coding	3	downstream	TIC	No	0	No
BZ14	60	RP1-265C24.5	RP1-265C24.9	9	0.601545	6	intron	6	downstream	TIC	Yes	79	No
BZ14	61	TXN	STOM	7	0.624425	9	coding	9	intron	intra	Yes	47.3	Yes
BZ14	62	BMP4	MIR5580	19	0.890888	14	coding	14	downstream	TIC	No	0	No
BZ14	63	RP11-393M11.2	SRP72	6	0.678402	4	upstream	4	utr5p	TIC	Yes	55.5	No
BZ14	64	DENND2C	BCAS2	5	0.655323	1	utr3p	1	coding	TIC	No	0	No
BZ14	65	RABGGTA	DHRS1	6	0.706618	14	utr5p	14	coding	TIC	Yes	50	Yes
BZ14	66	RP11-773D16.1	RP11-119F19.2	28	0.83479	10	intron	10	intron	TIC	Yes	38.8	No
BZ14	67	ARL1	UTP20	6	0.719496	12	coding	12	coding	TIC	No	0	No
BZ14	68	GKAP1	RP11-22C13.1	16	0.911089	9	coding	9	upstream	intra	Yes	94.1	Yes
BZ14	69	PKM	PARP6	14	0.877819	15	coding	15	downstream	TIC	No	0	No
BZ14	70	RP11-289F5.1	NTRK2	61	0.976751	9	upstream	9	coding	intra	Yes	100	Yes
BZ14	71	PPARD	CLIC5	66	0.985538	6	coding	6	coding	intra	Yes	100	Yes
BZ14	72	FAM122C	RP11-106M7.1	9	0.518991	X	utr5p	10	downstream	inter	Yes	59.7	No
BZ14	73	DPY19L2P2	DPY19L2	5	0.762862	7	intron	12	coding	inter	Yes	9.6	Yes
BZ14	74	PPARD	CLIC5	5	0.956976	6	coding	6	coding	intra	Yes	100	Yes
BZ14	75	SRGAP2B	SRGAP2	52	0.917781	1	intron	1	coding	intra	Yes	53.9	Yes
BZ14	76	CHST6	RP11-77K12.4	5	0.9591	16	utr5p	16	upstream	TIC	Yes	70	Yes
BZ14	77	CLIC5	PPARD	5	0.949177	6	coding	6	intron	intra	No	0	No
BZ14	78	USP34	XPO1	5	0.965819	2	upstream	2	intron	TIC	No	0	No
BZ14	79	RP11-773D16.1	RP11-119F19.2	8	0.843896	10	intron	10	intron	TIC	Yes	40.3	No
BZ14	80	RAMP1	USP40	8	0.979307	2	coding	2	intron	intra	Yes	67.2	No
BZ14	81	FBXL5	CC2D2A	15	0.75904	4	coding	4	intron	TIC	No	0	No
BZ14	82	SLC29A1	HSP90AB1	14	0.962697	6	coding	6	upstream	TIC	Yes	27.5	No
BZ14	83	TMEM194B	MFSD6	6	0.888673	2	coding	2	intron	TIC	Yes	100	Yes
BZ14	84	AC008280.5	ACYP2	7	0.682055	2	intron	2	coding	TIC	No	0	No
BZ14	85	AC112721.1	COL6A3	102	0.990552	2	coding	2	utr5p	TIC	Yes	39.6	No
BZ14	86	HSPB11	DIO1	7	0.95207	1	coding	1	intron	TIC	No	0	No
BZ14	87	RP11-337C18.8	FMO5	14	0.98896	1	intron	1	intron	TIC	Yes	100	No
BZ14	88	ITCH	DYNLRB1	7	0.949273	20	utr3p	20	coding	TIC	Yes	55	Yes
BZ14	89	MCFD2	TDRD3	41	0.807453	2	utr3p	13	coding	inter	Yes	80	Yes
BZ14	90	RP11-337C18.8	FMO5	7	0.916767	1	intron	1	intron	TIC	No	0	No
BZ14	91	DNM1L	RBPJ	11	0.949629	12	coding	4	intron	inter	Yes	45.7	No
BZ14	92	CCDC144A	NEK4P2	9	0.851224	17	coding	17	upstream	TIC	No	0	No
BZ14	93	DCPS	ST3GAL4	25	0.964924	11	intron	11	upstream	TIC	Yes	99.3	No
BZ14	94	RP11-773D16.1	RP11-119F19.2	10	0.722607	10	intron	10	intron	TIC	Yes	36.3	No
BZ14	95	SHROOM3	CCDC158	12	0.969162	4	coding	4	upstream	TIC	No	0	No
BZ14	96	KIF6	TRPM3	6	0.588594	6	intron	9	coding	inter	Yes	90.8	No
BZ14	97	CTSC	RAB38	10	0.915713	11	coding	11	coding	TIC	No	0	No
BZ14	98	DNM1L	SOD3	8	0.925304	12	coding	4	intron	inter	No	0	No
BZ14	99	DNM1L	RP11-669M16.1	17	0.902225	12	coding	4	upstream	inter	Yes	27.3	No
BZ14	100	SH3D19	U6	7	0.900695	4	utr5p	4	downstream	TIC	No	0	No
BZ14	101	AIG1	RP1-95L4.4	10	0.774276	6	coding	6	intron	TIC	Yes	47.4	No
BZ14	102	TRAK1	MRPS14	32	0.982954	3	coding	1	coding	inter	Yes	100	No
BZ14	103	SUPT3H	RP11-328M4.2	9	0.957441	6	coding	6	intron	intra	Yes	51.9	No
BZ14	104	HLA-E	HLA-J	5	0.654304	6	coding	6	intron	TIC	No	0	No
BZ14	105	HIST1H2BO	OR2B6	65	0.869873	6	downstream	6	coding	TIC	Yes	74.2	No
BZ14	106	ROBO2	LRIG1	29	0.990292	3	coding	3	upstream	intra	Yes	52.6	No
BZ14	107	GSN	ASTN2	15	0.890774	9	utr5p	9	coding	intra	Yes	77.2	Yes
BZ14	108	XPA	NCBP1	13	0.965447	9	coding	9	intron	TIC	Yes	51.3	No
BZ14	109	NCOR1	KCNQ5	94	0.834457	17	coding	6	coding	inter	Yes	100	Yes
BZ14	110	SLAIN2	RP11-22A3.1	86	0.96329	4	coding	4	downstream	intra	Yes	95.3	Yes
BZ14	111	PDE4DIP	RP11-353N4.1	9	0.872504	1	coding	1	intron	intra	Yes	40.5	No
BZ14	112	VPS45	HIST2H2BD	6	0.921649	1	coding	1	intron	TIC	No	0	No
BZ14	113	CCZ1	AC004967.7	28	0.630269	7	coding	7	intron	intra	Yes	61.8	Yes
BZ14	114	ITGA10	GRXCR1	21	0.821903	1	coding	4	downstream	inter	Yes	100	Yes
BZ14	115	EED	RP11-320L11.2	6	0.985296	11	coding	11	intron	TIC	Yes	41.9	No
BZ14	116	PDE4DIP	RP11-353N4.6	9	0.761512	1	coding	1	intron	intra	No	0	No
BZ14	117	TRBJ2-1	TRBC2	5	0.865558	7	utr3p	7	coding	TIC	Yes	50	Yes
BZ14	118	XBP1	CTA-292E10.6	5	0.825755	22	coding	22	intron	TIC	No	0	No
BZ14	119	NOMO3	MIR3179-1	6	0.788419	16	utr3p	16	upstream	intra	No	0	No
BZ14	120	FAM228B	MIPEP	5	0.725134	2	intron	13	coding	inter	No	0	No
BZ14	121	PDZRN3	U3	5	0.88754	3	coding	3	downstream	intra	No	0	No
BZ14	122	ACTR8	IL17RB	13	0.818825	3	utr3p	3	coding	TIC	Yes	100	Yes
BZ14	123	RP11-289F5.1	NTRK2	13	0.850012	9	upstream	9	coding	intra	Yes	100	Yes
BZ14	124	CLIC5	PPARD	6	0.695691	6	coding	6	utr5p	intra	No	0	No
BZ14	125	C2orf49	FHL2	5	0.914024	2	utr3p	2	utr3p	TIC	No	0	No
BZ14	126	CNPY3	RP3-475N16.1	11	0.649592	6	coding	6	intron	TIC	No	0	No
BZ14	127	SLC16A3	RP13-516M14.2	24	0.845238	17	utr5p	17	downstream	TIC	Yes	29.8	No
BZ14	128	COL6A3	AC112721.1	23	0.954845	2	utr5p	2	intron	TIC	No	0	No
BZ14	129	AC007386.4	CEP68	5	0.872671	2	intron	2	upstream	TIC	Yes	100	No
BZ14	130	ITGB5	MUC13	9	0.767581	3	coding	3	downstream	TIC	No	0	No
BZ14	131	HIATL2	RP11-330M2.7	39	0.845429	9	coding	9	intron	TIC	No	0	No
BZ14	132	PALM2-AKAP2	TRPS1	10	0.836164	9	coding	8	downstream	inter	Yes	100	Yes
BZ14	133	WASH3P	ABC7-42389800N19.1	7	0.879714	15	intron	12	intron	inter	No	0	No
BZ14	134	MRPL47	ACTL6A	5	0.966333	3	coding	3	coding	TIC	No	0	No
BZ14	135	RP11-305L7.1	RP11-305L7.3	8	0.975354	9	downstream	9	intron	TIC	Yes	38.5	No
BZ14	136	THBS1	PHEX	14	0.758571	15	coding	X	intron	inter	Yes	29.3	No
BZ14	137	RP11-26J3.1	MRPS28	16	0.927101	8	upstream	8	intron	TIC	Yes	69.4	No
BZ14	138	ZNF395	RP11-617D20.1	21	0.789923	8	coding	4	downstream	inter	No	0	No
BZ14	139	GBE1	RPL21P41	23	0.657582	3	coding	3	downstream	intra	No	0	No
BZ14	140	RP1-34H18.1	RP11-781A6.1	9	0.980021	12	intron	12	intron	TIC	Yes	54.2	No
BZ14	141	GPRASP2	BHLHB9	7	0.869547	X	utr5p	X	upstream	TIC	Yes	74.3	No
BZ14	142	BAG6	C6orf47	9	0.960574	6	utr5p	6	intron	TIC	No	0	No
BZ14	143	PPARD	CLIC5	12	0.986923	6	utr5p	6	intron	intra	Yes	100	Yes
BZ14	144	AC112721.1	AC112721.2	6	0.691415	2	upstream	2	intron	TIC	Yes	80.8	Yes
BZ14	145	TEFM	ATAD5	14	0.808736	17	coding	17	intron	TIC	No	0	No
BZ14	146	HIST1H4B	HIST1H3B	27	0.765075	6	upstream	6	coding	TIC	Yes	63.8	No
BZ14	147	ZSCAN25	CYP3A5	11	0.818825	7	coding	7	intron	TIC	Yes	92.4	Yes
BZ14	148	RABGGTA	DHRS1	8	0.738483	14	utr5p	14	coding	TIC	Yes	87.7	Yes
BZ14	149	PALM2-AKAP2	TRPS1	30	0.982954	9	coding	8	downstream	inter	Yes	100	Yes
BZ14	150	DCLRE1C	MEIG1	8	0.749265	10	utr5p	10	utr5p	TIC	Yes	54.4	Yes
BZ14	151	RP11-1102P16.1	EYA1	5	0.958799	8	coding	8	utr5p	TIC	No	0	No
BZ14	152	RHBDL2	RP5-864K19.4	8	0.961431	1	utr5p	1	intron	TIC	Yes	27.5	No
BZ14	153	SPAG9	DEC1	8	0.891278	17	coding	9	downstream	inter	No	0	No
BZ14	154	RP11-543P15.1	RAB13	7	0.568988	12	intron	1	intron	inter	No	0	No
BZ14	155	TAZ	BX936347.1	52	0.773477	X	downstream	X	downstream	TIC	Yes	70.9	Yes
BZ14	156	DNM1L	SOD3	52	0.866272	12	coding	4	intron	inter	No	0	No
BZ14	157	PDE4DIP	RP11-353N4.1	5	0.880475	1	coding	1	intron	intra	Yes	53	Yes
BZ14	158	RP11-744J10.3	SULF1	14	0.966399	8	intron	8	intron	TIC	Yes	88.6	No
BZ14	159	NDUFS6	MRPL36	19	0.749232	5	coding	5	downstream	TIC	Yes	52.6	No
BZ14	160	SP7	AAAS	7	0.961856	12	utr5p	12	intron	TIC	No	0	No
BZ14	161	TMEM194B	MFSD6	9	0.958914	2	coding	2	intron	TIC	Yes	100	Yes
BZ14	162	HSPE1	MOB4	5	0.747528	2	coding	2	coding	TIC	No	0	No
BZ14	163	RP11-305L7.1	RP11-305L7.3	7	0.706133	9	intron	9	intron	TIC	Yes	95.2	Yes
BZ14	164	URGCP	MRPS24	5	0.970516	7	coding	7	utr5p	TIC	No	0	No
BZ14	165	CNRIP1	PPP3R1	6	0.928709	2	coding	2	coding	TIC	No	0	No
BZ14	166	RP11-337C18.8	FMO5	38	0.891084	1	intron	1	intron	TIC	Yes	100	No
BZ14	167	CTBS	GNG5	58	0.728564	1	coding	1	coding	TIC	No	0	No
BZ14	168	PROM1	AC092846.1	6	0.540955	4	intron	4	downstream	intra	No	0	No
BZ14	169	KIAA1147	RP5-894A10.2	8	0.885277	7	coding	7	intron	TIC	No	0	No
BZ14	170	AC010642.1	ZSCAN22	30	0.824243	19	utr3p	19	upstream	TIC	Yes	58.8	No
BZ14	171	CEP78	IGHV4OR15-8	15	0.552351	9	coding	15	intron	inter	Yes	48.3	No
BZ14	172	NAV3	RP1-34H18.1	6	0.845756	12	coding	12	intron	TIC	Yes	100	No
BZ14	173	MBD6	DCTN2	5	0.783107	12	coding	12	intron	TIC	No	0	No
BZ14	174	RP11-65M17.1	RP11-65M17.3	6	0.960003	11	intron	11	downstream	TIC	Yes	100	No
BZ14	175	AC007386.4	CEP68	28	0.941992	2	intron	2	upstream	TIC	Yes	100	No
BZ14	176	RP11-379B8.1	RP11-801I18.1	37	0.893055	6	intron	6	upstream	TIC	Yes	79.2	No
BZ14	177	RP11-527N22.2	RP11-150O12.1	5	0.964319	8	upstream	8	intron	TIC	Yes	57.7	No
BZ14	178	FBXL5	CC2D2A	18	0.969788	4	coding	4	intron	TIC	Yes	17.4	No
BZ14	179	SLC29A1	HSP90AB3P	12	0.611885	6	coding	4	intron	inter	No	0	No
BZ14	180	ROBO2	LRIG1	14	0.985201	3	coding	3	intron	intra	Yes	12.7	No
BZ15	1	RP11-79N23.1	RP13-476E20.1	5	0.640755	6	intron	6	intron	TIC	Yes	74.4	No
BZ15	2	C1GALT1	AC005532.5	5	0.939042	7	utr3p	7	intron	TIC	Yes	52.9	No
BZ15	3	PTPLB	CAMTA1-IT1	13	0.933785	3	coding	1	intron	inter	Yes	100	No
BZ15	4	YEATS2	SOX2-OT	5	0.826585	3	utr5p	3	intron	intra	Yes	34.1	No
BZ15	5	MDN1	GAS5	6	0.86644	6	intron	1	intron	inter	No	0	No
BZ15	6	CTNNB1	HERC2P4	10	0.677801	3	utr3p	16	intron	inter	No	0	No
BZ15	7	COL1A1	HCST	8	0.528865	17	utr3p	19	downstream	inter	Yes	10.8	No
BZ15	8	C2orf68	ARPC2	6	0.563192	2	utr3p	2	utr3p	intra	Yes	83.8	Yes
BZ15	9	RABGGTA	DHRS1	17	0.775471	14	utr5p	14	intron	TIC	No	0	No
BZ15	10	RCBTB2	RP11-165D7.3	9	0.814449	13	intron	13	downstream	TIC	Yes	94.2	Yes
BZ15	11	AC068491.1	LINC00152	6	0.567933	2	intron	2	intron	intra	No	0	No
BZ15	12	C11orf63	BSX	5	0.665124	11	coding	11	downstream	TIC	No	0	No
BZ15	13	WDR89	U3	11	0.842325	14	upstream	14	intron	TIC	Yes	95.7	No
BZ15	14	RPN1	VPS8	39	0.542097	3	coding	3	intron	intra	Yes	50	No
BZ15	15	USP32P2	SLC4A7	5	0.573822	17	intron	3	utr3p	inter	No	0	No
BZ15	16	ANKRD18DP	LMLN	6	0.931138	3	intron	3	intron	TIC	Yes	33	No
BZ15	17	ZNF652	SNHG5	6	0.63864	17	intron	6	intron	inter	No	0	No
BZ15	18	PDCD1LG2	KIAA1432	5	0.985961	9	downstream	9	intron	TIC	Yes	80.8	No
BZ15	19	HFM1	AC093388.3	57	0.676038	1	intron	2	intron	inter	No	0	No
BZ15	20	NDUFS6	MRPL36	10	0.807039	5	coding	5	downstream	TIC	Yes	42.5	No
BZ15	21	AP000525.8	C2orf27A	5	0.909239	22	intron	2	utr5p	inter	No	0	No
BZ15	22	NDUFAF6	PRCC	6	0.605218	8	intron	1	utr3p	inter	No	0	No
BZ15	23	NDUFS6	MRPL36	13	0.962151	5	coding	5	downstream	TIC	No	0	No
BZ15	24	HFM1	AC097532.2	7	0.569484	1	intron	2	downstream	inter	No	0	No
BZ15	25	RP11-274H2.5	RP11-274H2.2	5	0.866929	3	downstream	3	intron	TIC	Yes	20.3	No
BZ15	26	TSEN15	ARIH2	5	0.792629	1	utr3p	3	utr3p	inter	No	0	No
BZ15	27	AP000525.8	C2orf27A	5	0.708281	22	intron	2	utr5p	inter	No	0	No
BZ15	28	KDM2A	ANKRD13D	5	0.953104	11	coding	11	coding	TIC	Yes	60	Yes
BZ15	29	RTN4	CTD-2315E11.1	6	0.528865	2	utr3p	15	downstream	inter	Yes	85.7	No
BZ15	30	RB1	RP11-165D7.3	12	0.855894	13	coding	13	downstream	TIC	No	0	No
BZ15	31	COL1A1	OTUD5	27	0.528865	17	utr3p	X	utr3p	inter	Yes	10.8	No
BZ15	32	IFI6	BAI1	13	0.528732	1	utr3p	8	downstream	inter	No	0	No
BZ15	33	HIATL2	FAM22F	6	0.702409	9	coding	9	downstream	intra	Yes	82	Yes
BZ15	34	RP1-241P17.4	ZNF808	5	0.528865	X	utr3p	19	upstream	inter	No	0	No
BZ15	35	COPG1	ETV5	14	0.504741	3	utr3p	3	coding	intra	Yes	86.3	Yes
BZ15	36	COL1A1	POLR2J	96	0.528865	17	utr3p	7	downstream	inter	Yes	9.9	No
BZ15	37	GUSBP1	RP11-197O8.1	19	0.694341	5	intron	5	downstream	intra	Yes	86.2	Yes
BZ15	38	HLA-A	HCG4P7	16	0.644234	6	coding	6	intron	TIC	Yes	14.9	No
BZ15	39	AC010642.1	ZSCAN22	22	0.629746	19	utr3p	19	upstream	TIC	Yes	100	Yes
BZ15	40	RP11-535M15.1	ZNF510	6	0.629746	9	downstream	9	intron	TIC	Yes	88.5	Yes
BZ15	41	RNF130	CPEB4	10	0.957691	5	coding	5	upstream	intra	No	0	No
BZ15	42	RNA5-8SP4	PID1	73	0.610409	17	downstream	2	intron	inter	No	0	No
BZ15	43	SOX2-OT	YEATS2	6	0.900133	3	intron	3	intron	intra	Yes	75	No
BZ16	1	RP11-153M7.3	TLR2	5	0.777882	4	downstream	4	utr5p	TIC	Yes	21.6	No
BZ16	2	CLTC	VMP1	15	0.978934	17	coding	17	coding	TIC	No	0	No
BZ16	3	HRH2	U6	40	0.961087	5	coding	5	downstream	TIC	No	0	No
BZ16	4	MSN	RP11-368D24__A.1	11	0.920443	X	coding	X	intron	TIC	Yes	56.3	No
BZ16	5	TRBJ2-1	TRBC2	47	0.888005	7	utr3p	7	coding	TIC	Yes	21.9	Yes
BZ16	6	ANAPC1	AC125232.1	19	0.555503	2	coding	2	intron	intra	Yes	100	Yes
BZ16	7	HIST1H2BO	OR2B6	9	0.851947	6	downstream	6	coding	TIC	Yes	82.6	No
BZ16	8	RABGGTA	DHRS1	7	0.640012	14	utr5p	14	coding	TIC	No	0	No
BZ16	9	DCPS	ST3GAL4	12	0.526983	11	intron	11	upstream	TIC	Yes	95.5	No
BZ16	10	CNPY3	PTCRA	5	0.748662	6	coding	6	coding	TIC	No	0	No
BZ16	11	DDX58	TOPORS	7	0.967324	9	coding	9	coding	TIC	No	0	No
BZ16	12	RP11-773D16.1	RP11-119F19.2	7	0.804272	10	intron	10	intron	TIC	No	0	No
BZ16	13	AC007386.4	CEP68	18	0.739652	2	intron	2	upstream	TIC	Yes	75.6	No
BZ16	14	LIF	OSM	31	0.981516	22	utr5p	22	downstream	TIC	Yes	97	Yes
BZ16	15	RRP8	DNHD1	5	0.775759	11	coding	11	intron	TIC	No	0	No
BZ16	16	RP11-773D16.1	RP11-119F19.2	5	0.764229	10	intron	10	intron	TIC	No	0	No
BZ16	17	IDI1	WDR37	6	0.623628	10	coding	10	intron	TIC	No	0	No
BZ16	18	DNAH9	PRKX	6	0.82471	17	coding	X	intron	inter	Yes	95.9	Yes
BZ16	19	AC096579.7	IGKV4-1	10	0.545197	2	intron	2	downstream	TIC	No	0	No
BZ16	20	TGFBI	LECT2	16	0.846921	5	coding	5	upstream	TIC	No	0	No
BZ16	21	HIATL2	RP11-330M2.7	8	0.654863	9	coding	9	intron	TIC	No	0	No
BZ16	22	RP11-337C18.8	FMO5	8	0.945086	1	intron	1	intron	TIC	No	0	No
BZ16	23	MCFD2	TDRD3	20	0.701586	2	utr3p	13	coding	inter	Yes	85.4	Yes
BZ16	24	RP11-95M5.1	FGD5	7	0.817391	3	intron	3	upstream	TIC	Yes	95.9	No
BZ16	25	SLC6A9	RP5-1198O20.4	14	0.587149	1	intron	1	upstream	TIC	Yes	56.8	No
BZ16	26	PAQR7	Y_RNA	11	0.887823	1	utr5p	1	upstream	TIC	Yes	100	Yes
BZ16	27	FRG1	FAM122C	22	0.538583	4	coding	X	utr5p	inter	No	0	No
BZ16	28	PTPRA	GLI3	6	0.68436	20	coding	7	intron	inter	No	0	No
BZ16	29	PARL	MAP6D1	6	0.877283	3	coding	3	upstream	TIC	Yes	61.7	No
BZ16	30	CTSC	RAB38	11	0.975935	11	coding	11	coding	TIC	Yes	55	Yes
BZ16	31	TMEM165	CLOCK	7	0.831591	4	coding	4	intron	TIC	Yes	55.6	No
BZ16	32	RP11-262H14.1	AL512625.1	9	0.51925	9	intron	9	downstream	TIC	No	0	No
BZ16	33	AE000661.37	TRAC	5	0.895944	14	intron	14	coding	TIC	No	0	No
BZ16	34	CNPY3	RP3-475N16.1	5	0.82466	6	coding	6	intron	TIC	No	0	No
BZ16	35	WHAMMP3	RP11-578F21.9	7	0.589969	15	intron	15	downstream	intra	No	0	No
BZ16	36	HDHD1	STS	8	0.74095	X	coding	X	upstream	TIC	Yes	46.2	Yes
BZ16	37	LSP1	AC116050.1	10	0.623076	11	coding	2	intron	inter	Yes	68.9	No
BZ16	38	RP11-353N4.6	PDE4DIP	7	0.617297	1	intron	1	coding	intra	Yes	34.3	No
BZ16	39	CTD-2240H23.2	CLMN	10	0.849969	14	upstream	14	utr3p	TIC	Yes	34.4	No
BZ16	40	CTBS	GNG5	53	0.71482	1	coding	1	coding	TIC	Yes	58.9	No
BZ16	41	C2orf49	FHL2	5	0.941529	2	utr3p	2	utr3p	TIC	No	0	No
BZ16	42	TRIM21	OR52K3P	7	0.611523	11	upstream	11	upstream	TIC	Yes	100	Yes
BZ16	43	XPA	NCBP1	6	0.916769	9	coding	9	intron	TIC	Yes	68.4	Yes
BZ16	44	SH3D19	U6	5	0.948362	4	utr5p	4	downstream	TIC	No	0	No
BZ16	45	TRBJ2-5	TRBC2	12	0.785361	7	coding	7	coding	TIC	No	0	No
BZ16	46	TPPP3	ZDHHC1	5	0.762786	16	utr5p	16	coding	TIC	Yes	68.9	Yes
BZ16	47	GCNT4	RP11-229C3.2	5	0.713409	5	intron	5	intron	TIC	Yes	69.9	No
BZ16	48	TRAJ9	TRAC	7	0.979271	14	coding	14	coding	TIC	No	0	No
BZ16	49	MRO	RPL17P46	22	0.924578	18	coding	18	downstream	TIC	Yes	93	Yes
BZ16	50	AC116050.1	RP11-14N7.2	113	0.810478	2	intron	1	intron	inter	Yes	56.8	No
BZ16	51	KDM6B	DNAH2	14	0.567226	17	utr5p	17	downstream	TIC	Yes	100	No
BZ16	52	RP11-495P10.2	PDE4DIP	16	0.858094	1	intron	1	intron	intra	Yes	58.6	No
BZ16	53	RP3-460G2.2	RP11-471B18.1	6	0.549495	6	intron	6	downstream	TIC	No	0	No
BZ16	54	ANKDD1A	SPG21	5	0.687686	15	utr3p	15	utr3p	TIC	No	0	No
BZ16	55	SLC39A1	CRTC2	8	0.817429	1	coding	1	intron	TIC	Yes	44.2	No
BZ16	56	FAM193A	RNF4	14	0.936619	4	utr5p	4	utr3p	TIC	No	0	No
BZ16	57	TMEM165	CLOCK	5	0.963932	4	coding	4	intron	TIC	No	0	No
BZ16	58	HBD	HBB	9	0.822917	11	coding	11	coding	TIC	No	0	No
BZ16	59	ISG20	ACAN	5	0.656772	15	coding	15	upstream	TIC	No	0	No
BZ16	60	ZSCAN25	CYP3A5	9	0.97013	7	coding	7	intron	TIC	Yes	100	Yes
BZ16	61	RP11-11N9.4	U6	47	0.979844	8	intron	8	upstream	TIC	Yes	98.6	No
BZ16	62	HBD	HBB	5	0.870767	11	coding	11	coding	TIC	No	0	No
BZ16	63	ZNF445	LINC00694	28	0.959213	3	utr3p	3	intron	TIC	Yes	100	Yes
BZ16	64	RP11-11N9.4	U6	8	0.875677	8	intron	8	upstream	TIC	Yes	65.9	No
BZ16	65	PARP8	RP11-403I13.8	9	0.837545	5	coding	1	intron	inter	No	0	No
BZ16	66	HAUS4	PRMT5	7	0.770117	14	coding	14	coding	TIC	No	0	No
BZ16	67	SRGAP2B	SRGAP2	39	0.89137	1	intron	1	coding	intra	Yes	61.2	Yes
BZ16	68	SIRPB2	NSFL1C	5	0.966552	20	coding	20	coding	TIC	No	0	No
BZ16	69	GPR132	CDCA4	6	0.936408	14	coding	14	upstream	TIC	Yes	64.9	No
BZ16	70	OFD1	CYBB	6	0.690731	X	coding	X	intron	intra	Yes	96.8	No
BZ16	71	OC90	TPTEP1	15	0.502864	8	utr5p	22	intron	inter	No	0	No
BZ16	72	FAM132B	ILKAP	5	0.692047	2	utr3p	2	downstream	TIC	No	0	No
BZ16	73	HLA-DRB6	HLA-DRB5	69	0.810836	6	intron	6	coding	TIC	Yes	14.5	No
BZ16	74	URGCP	MRPS24	10	0.845292	7	coding	7	coding	TIC	No	0	No
BZ16	75	CLTC	VMP1	5	0.836573	17	coding	17	coding	TIC	No	0	No
BZ16	76	HLA-E	HLA-C	12	0.616113	6	utr3p	6	utr3p	TIC	No	0	No
BZ16	77	TRBJ2-3	TRBC2	64	0.977069	7	coding	7	coding	TIC	Yes	24	Yes
BZ16	78	CSF2RA	Metazoa_SRP	7	0.970209	X	coding	X	upstream	TIC	No	0	No
BZ16	79	AC010642.1	ZSCAN22	46	0.553669	19	utr3p	19	upstream	TIC	Yes	100	No
BZ16	80	CDK11B	CDK11A	9	0.911915	1	coding	1	coding	TIC	Yes	80.7	Yes
BZ16	81	CLEC4E	RP11-561P12.5	18	0.904217	12	upstream	12	intron	TIC	No	0	No
BZ16	82	RP11-368D24__A.1	MSN	6	0.926881	X	intron	X	coding	TIC	Yes	50.9	No
BZ16	83	TRBJ2-1	TRBC2	14	0.805432	7	utr3p	7	coding	TIC	Yes	20.6	Yes
BZ16	84	IGHA1	IGHA2	70	0.836272	14	coding	14	downstream	TIC	Yes	37	No
BZ16	85	HSP90AA1	OXT	26	0.696819	14	coding	20	upstream	inter	Yes	100	No
BZ16	86	CDX1	AC005895.3	5	0.764784	5	coding	5	intron	TIC	Yes	100	No
BZ16	87	C1QC	C1QA	27	0.80617	1	utr5p	1	coding	TIC	No	0	No
BZ16	88	PDXDC1	PKD1	5	0.714997	16	coding	16	intron	intra	No	0	No
BZ16	89	RMND5A	ANAPC1	11	0.770344	2	coding	2	coding	intra	Yes	100	Yes
BZ16	90	COG5	RP11-304M2.3	12	0.862162	7	coding	11	intron	inter	Yes	83.8	Yes
BZ16	91	RABGGTA	DHRS1	14	0.68987	14	utr5p	14	intron	TIC	Yes	48	No
BZ16	92	TRBJ2-1	TRBC2	6	0.950891	7	utr3p	7	coding	TIC	Yes	36.9	Yes
BZ16	93	TRBJ2-3	TRBC2	6	0.895398	7	coding	7	coding	TIC	Yes	19.5	Yes
BZ16	94	RP11-153M7.3	TLR2	39	0.901437	4	downstream	4	utr5p	TIC	Yes	99.5	Yes
BZ16	95	RP11-443B7.2	RP11-443B7.1	5	0.937799	1	intron	1	upstream	TIC	No	0	No
BZ16	96	DSCC1	KB-1471A8.1	19	0.828129	8	utr5p	8	intron	TIC	Yes	79.4	Yes
BZ16	97	ANGPTL6	PPAN-P2RY11	11	0.872727	19	utr5p	19	upstream	TIC	Yes	54.2	No
BZ16	98	DHRS12	CCDC70	5	0.584576	13	intron	13	upstream	TIC	Yes	46.8	Yes
BZ16	99	AP000525.8	RP11-146E13.4	6	0.779203	22	intron	14	intron	inter	Yes	55.5	No
BZ16	100	IGKV4-1	AC096579.7	23	0.693095	2	coding	2	intron	TIC	No	0	No
BZ16	101	TET3	RP11-711M9.1	19	0.736461	2	coding	2	intron	TIC	No	0	No
BZ16	102	7SK	GSDMD	5	0.767262	8	intron	8	utr5p	TIC	No	0	No
BZ16	103	RP11-527N22.2	RP11-150O12.1	16	0.848637	8	upstream	8	intron	TIC	Yes	100	Yes
BZ16	104	AMDHD1	PPARD	7	0.843751	12	utr5p	6	utr5p	inter	No	0	No
BZ16	105	TIMM50	ZFP36L2	5	0.63597	19	intron	2	utr3p	inter	No	0	No
BZ16	106	PMVK	PBXIP1	34	0.976463	1	upstream	1	intron	TIC	Yes	100	Yes
BZ16	107	APOC1	APOC1P1	6	0.56317	19	coding	19	intron	TIC	Yes	45.4	No
BZ16	108	NYAP2	AC016717.1	9	0.850339	2	coding	2	intron	TIC	Yes	75.1	No
BZ17	1	TWIST1	AC003986.7	6	0.697312	7	upstream	7	intron	TIC	Yes	94.9	Yes
BZ17	2	CFLAR	AC007283.5	8	0.653088	2	utr3p	2	downstream	TIC	No	0	No
BZ17	3	TMEM165	CLOCK	5	0.587485	4	coding	4	intron	TIC	Yes	100	Yes
BZ17	4	PDCD1LG2	KIAA1432	8	0.806153	9	downstream	9	intron	TIC	Yes	62.5	No
BZ17	5	HCG22	RP11-65F13.2	5	0.617988	6	intron	5	intron	inter	No	0	No
BZ17	6	RP11-863P13.7	RP11-863P13.7	9	0.889185	16	intron	16	intron	TIC	Yes	75.1	No
BZ17	7	HIATL2	RP11-330M2.7	20	0.847898	9	coding	9	intron	TIC	Yes	41.4	No
BZ17	8	TMEM165	CLOCK	30	0.923254	4	coding	4	intron	TIC	Yes	100	Yes
BZ17	9	RP11-973H7.5	RP11-973H7.1	6	0.980715	18	intron	18	intron	TIC	Yes	86.2	No
BZ17	10	ERICH2	Y_RNA	12	0.768377	2	coding	2	upstream	TIC	Yes	89	Yes
BZ17	11	PMP22	AC005703.3	9	0.895196	17	utr5p	17	intron	TIC	Yes	50.7	No
BZ17	12	TDRD3	MCFD2	53	0.904511	13	coding	2	utr3p	inter	Yes	83.2	Yes
BZ17	13	SLMO2	ATP5E	9	0.716028	20	utr3p	20	coding	TIC	No	0	No
BZ17	14	HFM1	AC093388.3	176	0.615554	1	intron	2	intron	inter	No	0	No
BZ17	15	IFNA20P	KLHL9	7	0.945224	9	downstream	9	utr5p	TIC	Yes	100	No
BZ17	16	RP3-460G2.2	RP11-471B18.1	9	0.686544	6	intron	6	downstream	TIC	Yes	54.1	No
BZ17	17	RWDD3	RP11-57H12.5	6	0.574356	1	coding	1	intron	TIC	Yes	54.8	No
BZ17	18	AC074117.10	OR6J1	19	0.880523	2	intron	14	upstream	inter	No	0	No
BZ17	19	CCBL2	RP11-82K18.2	5	0.977744	1	utr3p	1	upstream	TIC	Yes	51.4	No
BZ17	20	SEPP1	CTD-2325A15.3	6	0.771036	5	intron	5	downstream	TIC	Yes	77.7	Yes
BZ17	21	ACTR3	AC010982.1	11	0.957461	2	coding	2	intron	TIC	Yes	53.9	No
BZ17	22	CTD-3195I5.5	C17orf85	7	0.907641	17	intron	17	utr3p	TIC	No	0	No
BZ17	23	C2orf49	FHL2	7	0.982943	2	utr3p	2	utr3p	TIC	Yes	59.6	No
BZ17	24	SLC36A1	FAT2	10	0.898152	5	coding	5	coding	TIC	Yes	100	Yes
BZ17	25	MDN1	GAS5	12	0.722879	6	intron	1	intron	inter	Yes	12.2	Yes
BZ17	26	SYNRG	HNF1B	5	0.971234	17	coding	17	coding	TIC	Yes	69.4	No
BZ17	27	RP1-34H18.1	RP11-781A6.1	12	0.883494	12	intron	12	intron	TIC	Yes	53.5	No
BZ17	28	TBX18	RP11-132M7.1	8	0.925537	6	coding	6	intron	TIC	No	0	No
BZ17	29	7SK	RP11-661A12.5	10	0.89661	8	intron	8	intron	TIC	Yes	94.3	No
BZ17	30	RP11-426C22.5	RP11-426C22.4	8	0.696711	16	intron	16	upstream	TIC	Yes	47.5	No
BZ17	31	RABGAP1L	TBX21	85	0.901237	1	coding	17	intron	inter	Yes	86.2	Yes
BZ17	32	CDK11B	CDK11A	5	0.841145	1	intron	1	coding	TIC	Yes	75.7	Yes
BZ17	33	VAV3	PID1	191	0.616467	1	downstream	2	intron	inter	No	0	No
BZ17	34	GABRB3	GAS5	6	0.817625	15	intron	1	intron	inter	Yes	17.9	No
BZ17	35	SYNRG	HNF1B	8	0.946564	17	coding	17	intron	TIC	Yes	36.9	No
BZ17	36	SPRTN	EGLN1	7	0.920227	1	coding	1	intron	TIC	No	0	No
BZ17	37	MRPL37	RP5-997D24.5	12	0.567454	1	coding	1	intron	TIC	Yes	41	No
BZ17	38	TAZ	BX936347.1	109	0.832075	X	downstream	X	downstream	TIC	Yes	97.7	No
BZ17	39	SLC6A9	RP5-1198O20.4	9	0.558065	1	intron	1	upstream	TIC	Yes	56.6	No
BZ17	40	TMEM194B	MFSD6	12	0.932514	2	coding	2	intron	TIC	Yes	100	Yes
BZ17	41	RNF135	ADAP2	10	0.510516	17	coding	17	utr3p	TIC	No	0	No
BZ17	42	AC011431.1	RP11-119J18.1	5	0.949863	5	upstream	5	upstream	TIC	Yes	77.3	Yes
BZ17	43	HIATL2	FAM22F	8	0.61188	9	coding	9	downstream	intra	Yes	24.3	No
BZ17	44	ITPKB	CAMSAP2	10	0.988288	1	coding	1	coding	intra	No	0	No
BZ17	45	MDN1	GAS5	12	0.590139	6	intron	1	intron	inter	No	0	No
BZ17	46	RP11-527N22.2	RP11-150O12.1	47	0.9687	8	upstream	8	intron	TIC	Yes	100	Yes
BZ17	47	MDN1	GAS5	5	0.628882	6	intron	1	intron	inter	No	0	No
BZ17	48	STK24	FARP1	8	0.926677	13	coding	13	coding	TIC	Yes	61.4	No
BZ17	49	ANAPC1	AC093616.4	25	0.763897	2	coding	2	intron	intra	Yes	95.4	Yes
BZ17	50	BASP1	AC091878.1	5	0.915667	5	utr5p	5	intron	TIC	No	0	No
BZ17	51	ARHGAP11A	SCG5	6	0.908131	15	coding	15	intron	TIC	Yes	49.7	No
BZ17	52	EFCAB2	SYT14	7	0.98371	1	coding	1	downstream	intra	Yes	100	Yes
BZ17	53	CCL18	AC069363.1	11	0.928214	17	coding	17	intron	TIC	Yes	65.8	No
BZ17	54	SPG21	ANKDD1A	5	0.651058	15	utr3p	15	utr3p	TIC	No	0	No
BZ17	55	RABGAP1L	MORF4L1P7	11	0.62753	1	coding	1	downstream	intra	Yes	7.1	No
BZ17	56	SIDT2	TAGLN	7	0.927063	11	coding	11	utr5p	TIC	No	0	No
BZ17	57	ZNF7	COMMD5	5	0.553525	8	utr3p	8	utr3p	TIC	No	0	No
BZ17	58	AC097532.2	PID1	703	0.668033	2	downstream	2	intron	intra	Yes	34	No
BZ17	59	CRIM1	CDC42EP3	8	0.634922	2	coding	2	intron	intra	Yes	100	Yes
BZ17	60	IFNA20P	KLHL9	9	0.944033	9	downstream	9	utr3p	TIC	Yes	100	Yes
BZ17	61	ARNT	MORF4L1P7	10	0.767951	1	coding	1	downstream	intra	Yes	52.2	No
BZ17	62	RP11-863P13.3	RP11-863P13.7	55	0.694433	16	intron	16	intron	TIC	Yes	100	No
BZ17	63	AC068491.1	AC108463.1	9	0.857945	2	intron	2	intron	TIC	Yes	71.9	No
BZ17	64	LEAP2	UQCRQ	6	0.98057	5	coding	5	utr3p	TIC	Yes	64.1	No
BZ17	65	TRPC6	AC087499.8	9	0.864026	11	coding	17	downstream	inter	Yes	80.8	No
BZ17	66	CNPY3	RP3-475N16.1	16	0.923974	6	coding	6	intron	TIC	No	0	No
BZ17	67	MDN1	GAS5	6	0.52319	6	intron	1	intron	inter	No	0	No
BZ17	68	MDN1	GAS5	7	0.556824	6	intron	1	intron	inter	Yes	13.7	Yes
BZ17	69	DCPS	ST3GAL4	12	0.53134	11	intron	11	upstream	TIC	Yes	97	No
BZ17	70	TMEM143	EMP3	6	0.951773	19	coding	19	coding	TIC	Yes	54.6	Yes
BZ17	71	IARS	RP11-445H22.4	11	0.545264	9	intron	20	intron	inter	No	0	No
BZ17	72	FARP1	STK24	5	0.95413	13	utr3p	13	intron	TIC	No	0	No
BZ17	73	RNF135	RP11-848P1.7	5	0.818501	17	coding	17	downstream	TIC	Yes	24.4	No
BZ17	74	PDE4DIP	LINC00623	5	0.933886	1	coding	1	intron	TIC	Yes	42.1	No
BZ17	75	RP11-95M5.1	FGD5	7	0.968145	3	intron	3	upstream	TIC	Yes	94.5	Yes
BZ17	76	TMEM165	CLOCK	26	0.950522	4	coding	4	intron	TIC	Yes	18.7	No
BZ17	77	TRAJ23	TRAC	9	0.956125	14	coding	14	coding	TIC	Yes	97.5	No
BZ17	78	DLG5	RP11-126H7.3	10	0.810478	10	coding	10	intron	TIC	No	0	No
BZ17	79	AC007386.4	CEP68	18	0.737587	2	intron	2	upstream	TIC	Yes	100	No
BZ17	80	AP000525.8	C2orf27A	18	0.908286	22	intron	2	utr5p	inter	Yes	60.1	No
BZ17	81	HDAC9	GS1-465N13.1	6	0.783763	7	intron	7	intron	TIC	Yes	32.4	No
BZ17	82	TBX18	RP11-132M7.1	8	0.961939	6	coding	6	intron	TIC	No	0	No
BZ17	83	MDM4	NUAK2	17	0.958725	1	utr5p	1	downstream	TIC	Yes	79.7	No
BZ17	84	DSCC1	KB-1471A8.1	44	0.785848	8	utr5p	8	intron	TIC	No	0	No
BZ17	85	VAMP1	CD27-AS1	11	0.544996	12	coding	12	intron	TIC	No	0	No
BZ17	86	ACTR3	AC010982.1	6	0.968691	2	coding	2	intron	TIC	Yes	85.4	No
BZ17	87	AIG1	RP1-95L4.4	5	0.90629	6	coding	6	intron	TIC	No	0	No
BZ17	88	RP11-111F5.4	RP11-262H14.4	14	0.720588	9	intron	9	downstream	intra	No	0	No
BZ17	89	AC010642.1	ZSCAN22	40	0.848638	19	utr3p	19	upstream	TIC	Yes	100	Yes
BZ17	90	RP11-773D16.1	RP11-119F19.2	6	0.819826	10	intron	10	intron	TIC	Yes	48.1	No
BZ17	91	PHKB	TGS1	5	0.592002	16	intron	8	downstream	inter	No	0	No
BZ17	92	C1GALT1	AC005532.5	5	0.866851	7	utr3p	7	intron	TIC	No	0	No
BZ17	93	EFEMP2	CFL1	11	0.937392	11	coding	11	utr5p	TIC	No	0	No
BZ17	94	NXN	GLOD4	6	0.91576	17	coding	17	coding	TIC	No	0	No
BZ17	95	RP11-274H2.5	RP11-274H2.2	5	0.569357	3	downstream	3	intron	TIC	No	0	No
BZ17	96	RP11-481A20.11	AC084121.14	5	0.72209	8	coding	8	downstream	intra	No	0	No
BZ17	97	RNASE10	PARK7	21	0.845259	14	coding	1	utr5p	inter	No	0	No
BZ17	98	ITCH	DYNLRB1	7	0.958725	20	utr3p	20	coding	TIC	No	0	No
BZ17	99	HRH2	U6	8	0.966502	5	coding	5	downstream	TIC	Yes	87.8	No
BZ17	100	SUPT7L	GPN1	7	0.762772	2	utr3p	2	intron	TIC	No	0	No
BZ17	101	AC097532.2	PID1	6	0.537773	2	downstream	2	intron	intra	Yes	15.8	No
BZ17	102	CTBS	GNG5	29	0.868408	1	coding	1	coding	TIC	No	0	No
BZ17	103	RABGGTA	DHRS1	31	0.537488	14	utr5p	14	intron	TIC	No	0	No
BZ17	104	ARL1	UTP20	11	0.641478	12	coding	12	coding	TIC	No	0	No
BZ17	105	RP11-773D16.1	RP11-119F19.2	9	0.73642	10	intron	10	intron	TIC	Yes	67.7	No
BZ17	106	RABGAP1L	MORF4L1P7	43	0.85808	1	coding	1	downstream	intra	Yes	8.3	No
BZ17	107	CFI	PLA2G12A	6	0.801278	4	coding	4	upstream	TIC	No	0	No
BZ17	108	RP11-773D16.1	RP11-119F19.2	6	0.901119	10	intron	10	intron	TIC	Yes	89	No
BZ17	109	TAX1BP3	CTNS	9	0.896682	17	coding	17	coding	TIC	No	0	No
BZ17	110	NEURL4	AC026954.6	30	0.81968	17	coding	17	intron	TIC	Yes	66	Yes
BZ17	111	TRAF3IP3	PTPN14	22	0.908797	1	utr5p	1	utr5p	intra	Yes	51.4	Yes
BZ17	112	SULF2	NCOA3	8	0.848757	20	coding	20	coding	TIC	No	0	No
BZ17	113	RABGGTA	DHRS1	5	0.948096	14	utr5p	14	coding	TIC	No	0	No
BZ17	114	ARHGAP11A	SCG5	6	0.874404	15	coding	15	utr5p	TIC	No	0	No
BZ17	115	SYNRG	HNF1B	33	0.985138	17	coding	17	intron	TIC	Yes	74.9	No
BZ17	116	KB-1991G8.1	KB-173C10.2	15	0.767446	8	intron	8	intron	TIC	Yes	49.4	No
BZ17	117	XPA	NCBP1	13	0.964767	9	coding	9	intron	TIC	Yes	41.7	No
BZ17	118	RP11-392O17.1	RP11-95P13.1	9	0.578528	1	intron	1	upstream	TIC	No	0	No
BZ17	119	STYXL1	TMEM120A	6	0.899542	7	utr3p	7	intron	TIC	No	0	No
BZ17	120	NECAP1	CTD-2165H16.1	11	0.743897	12	upstream	5	intron	inter	Yes	17.7	Yes
BZ19	1	Y_RNA	FCHO2	7	0.585252	16	upstream	2	intron	inter	Yes	15.7	Yes
BZ19	2	TMEM219	TAOK2	5	0.731559	6	downstream	6	upstream	TIC	No	0	No
BZ19	3	IMMP2L	7SK	5	0.527104	14	utr3p	14	upstream	TIC	No	0	No
BZ19	4	PHF20	U6	5	0.706948	24	utr5p	24	upstream	TIC	No	0	No
BZ19	5	COL1A1	COL3A1	6	0.742898	9	coding	36	coding	inter	No	0	No
BZ19	6	USP8	HOOK3	46	0.500009	30	upstream	16	intron	inter	Yes	21.3	Yes
BZ19	7	CTDSPL2	CASC4	8	0.943179	30	utr5p	30	downstream	TIC	No	0	No
BZ19	8	RPS6KA3	EIF1AX	14	0.98182	X	utr5p	X	downstream	TIC	Yes	47.2	Yes
BZ19	9	RPS3	KIAA1549L	5	0.540199	21	coding	18	intron	inter	No	0	No
BZ19	10	CEP170	SDCCAG8	6	0.941065	7	utr5p	7	upstream	TIC	No	0	No
BZ19	11	FMNL1	FMNL3	9	0.816364	9	coding	27	coding	inter	No	0	No
BZ19	12	DUSP1	DUSP4	11	0.710771	4	coding	16	coding	inter	No	0	No
BZ19	13	CYB5R1	ADIPOR1	17	0.642049	7	downstream	7	utr5p	TIC	No	0	No
BZ19	14	NFYA	OARD1	11	0.971455	12	utr5p	12	upstream	TIC	No	0	No
BZ19	15	ACTN1	ZDHHC24	11	0.709206	8	coding	18	upstream	inter	Yes	20.4	Yes
BZ19	16	GLA	HNRNPH2	62	0.753105	X	upstream	X	upstream	TIC	No	0	No
BZ19	17	SLC25A6	ASMTL	39	0.520242	X	coding	X	downstream	TIC	No	0	No
BZ19	18	FBN2	FBN1	5	0.600143	11	coding	30	coding	inter	No	0	No
BZ19	19	ATP1A1	ATP1A3	7	0.8997	17	coding	1	coding	inter	Yes	16.7	Yes
BZ19	20	NELFE	CCK	38	0.542443	12	coding	23	upstream	inter	No	0	No
BZ19	21	RPS18	GRAMD3	49	0.705522	12	coding	11	intron	inter	Yes	21.2	Yes
BZ19	22	CUEDC2	cfa-mir-146b	6	0.959677	28	upstream	28	upstream	TIC	No	0	No
BZ19	23	CHN1	7SK	7	0.89321	36	utr5p	X	downstream	inter	No	0	No
BZ19	24	BMI1	COMMD3	9	0.530989	2	utr5p	2	downstream	TIC	No	0	No
BZ19	25	SMG1	CORO1A	6	0.730069	6	coding	6	downstream	intra	No	0	No
BZ19	26	SNORA53	ORC4	8	0.607205	15	upstream	19	intron	inter	No	0	No
BZ19	27	Y_RNA	RBP2	9	0.535321	16	upstream	23	utr5p	inter	Yes	22.2	Yes
BZ19	28	HPCAL1	HPCAL4	6	0.625681	6	coding	15	coding	inter	No	0	No
BZ19	29	C16orf72	CXorf66	6	0.701741	6	coding	X	upstream	inter	Yes	31.5	Yes
BZ19	30	SLC25A6	ASMTL	110	0.846325	X	coding	X	downstream	TIC	No	0	No
BZ19	31	SSBP3	LRRTM3	7	0.542607	5	utr5p	4	upstream	inter	No	0	No
BZ19	32	CCND2	CCND1	11	0.90805	27	coding	18	coding	inter	Yes	44	Yes
BZ20	1	PRDX6	SLC9C2	9	0.692101	1	coding	1	downstream	TIC	No	0	No
BZ20	2	RAD1	TTC23L	8	0.704722	5	coding	5	intron	TIC	No	0	No
BZ20	3	GSE1	RP11-118F19.1	7	0.800985	16	coding	16	downstream	TIC	No	0	No
BZ20	4	CCZ1B	AC004967.8	40	0.543345	7	coding	7	intron	intra	Yes	70.6	Yes
BZ20	5	RRP8	DNHD1	6	0.922566	11	coding	11	intron	TIC	No	0	No
BZ20	6	FAM193A	RNF4	9	0.720605	4	utr5p	4	utr3p	TIC	Yes	100	No
BZ20	7	MPRIP	CTD-2081K17.2	86	0.921062	17	intron	19	downstream	inter	Yes	76	Yes
BZ20	8	FZD5	CCNYL1	7	0.883854	2	utr5p	2	intron	TIC	Yes	79.6	No
BZ20	9	RP11-250B2.3	RP11-250B2.2	16	0.73054	6	intron	6	upstream	TIC	Yes	98.5	Yes
BZ20	10	SWT1	IVNS1ABP	5	0.968583	1	coding	1	utr3p	TIC	No	0	No
BZ20	11	RNA5-8SP4	RP11-60A24.3	6	0.723189	19	downstream	17	intron	inter	Yes	29.4	Yes
BZ20	12	PAQR7	Y_RNA	14	0.940869	1	utr5p	1	upstream	TIC	Yes	100	Yes
BZ20	13	RP11-707A18.1	RP11-633G11.1	12	0.886341	4	upstream	4	downstream	TIC	Yes	68.3	Yes
BZ20	14	HLA-DRB5	HLA-DPB1	10	0.540586	6	coding	6	coding	TIC	No	0	No
BZ20	15	IGFBP3	AC073115.6	14	0.872604	7	upstream	7	intron	TIC	Yes	50.3	No
BZ20	16	R3HDM2	ARHGAP9	6	0.914467	12	utr5p	12	coding	TIC	No	0	No
BZ20	17	PRPSAP1	QRICH2	5	0.966308	17	coding	17	coding	TIC	No	0	No
BZ20	18	RUNX1	ARMC10P1	76	0.98178	21	intron	3	downstream	inter	Yes	100	No
BZ20	19	METTL2B	IMPDH1	56	0.620168	7	coding	7	downstream	TIC	Yes	82.6	Yes
BZ20	20	NBPF11	TPR	6	0.643962	1	coding	1	coding	intra	No	0	No
BZ20	21	SIAH1	AIMP1	8	0.706267	16	utr5p	4	coding	inter	No	0	No
BZ20	22	KLHDC2	NEMF	5	0.76463	14	coding	14	intron	TIC	No	0	No
BZ20	23	CTSC	RAB38	6	0.967932	11	coding	11	coding	TIC	Yes	55.2	Yes
BZ20	24	DISP1	SUPT20H	5	0.762265	1	utr5p	13	utr5p	inter	Yes	66.2	Yes
BZ20	25	RP3-460G2.2	RP11-471B18.1	28	0.835158	6	intron	6	downstream	TIC	No	0	No
BZ20	26	TAZ	BX936347.1	23	0.551257	X	downstream	X	downstream	TIC	Yes	69.1	No
BZ20	27	SH3D19	U6	10	0.727333	4	utr5p	4	downstream	TIC	No	0	No
BZ20	28	TWIST1	AC003986.7	8	0.740954	7	upstream	7	intron	TIC	No	0	No
BZ20	29	RUNX1	ARMC10P1	6	0.600074	21	intron	3	downstream	inter	No	0	No
BZ20	30	RP11-416I2.1	MED9	31	0.710864	17	downstream	17	coding	TIC	Yes	49.9	Yes
BZ20	31	AC068491.1	ANAPC1	10	0.858554	2	intron	2	coding	TIC	Yes	34.2	Yes
BZ20	32	NBPF1	NBPF3	8	0.845351	1	intron	1	coding	intra	Yes	13.5	No
BZ20	33	METTL2A	PRRT4	8	0.670456	17	coding	7	upstream	inter	No	0	No
BZ20	34	MPRIP	AC011524.1	76	0.731407	17	coding	19	intron	inter	Yes	55.7	No
BZ20	35	TET3	RP11-711M9.1	13	0.763463	2	coding	2	intron	TIC	Yes	100	No
BZ20	36	TRBJ2-3	TRBC2	5	0.94833	7	coding	7	coding	TIC	Yes	73	No
BZ20	37	CSF1	STRIP1	5	0.968546	1	downstream	1	intron	TIC	Yes	42.4	No
BZ20	38	UNC5B	SLC29A3	10	0.960436	10	coding	10	coding	TIC	Yes	56.9	Yes
BZ20	39	HFM1	AC093388.3	321	0.695849	1	intron	2	intron	inter	No	0	No
BZ20	40	CTC-786C10.1	MIR5093	7	0.742252	16	intron	16	upstream	TIC	Yes	82.6	Yes
BZ20	41	ADAM17	FANCC	65	0.981215	2	coding	9	coding	inter	Yes	100	Yes
BZ20	42	SIDT2	TAGLN	11	0.959408	11	coding	11	utr5p	TIC	No	0	No
BZ20	43	DNHD1	RRP8	6	0.671518	11	coding	11	coding	TIC	No	0	No
BZ20	44	MPRIP	AC011524.1	5	0.660363	17	coding	19	intron	inter	Yes	54.9	Yes
BZ20	45	LYPLA1	TCEA1	7	0.935126	8	coding	8	coding	TIC	No	0	No
BZ20	46	MPRIP	CTD-2081K17.2	14	0.849237	17	intron	19	intron	inter	No	0	No
BZ20	47	NDUFB11P1	FAT3	10	0.76836	11	downstream	11	utr5p	TIC	Yes	49.5	No
BZ20	48	FBXL19	BCL7C	17	0.940612	16	coding	16	intron	TIC	Yes	52.4	No
BZ20	49	ZSCAN12P1	RP1-265C24.9	7	0.785418	6	intron	6	intron	TIC	Yes	100	No
BZ20	50	ARL2BP	PLLP	6	0.902626	16	coding	16	downstream	TIC	No	0	No
BZ20	51	CTC-786C10.1	RP11-680G10.1	9	0.972198	16	intron	16	utr5p	TIC	Yes	99.4	No
BZ20	52	HFM1	AC097532.2	192	0.506165	1	intron	2	downstream	inter	No	0	No
BZ20	53	RABGGTA	DHRS1	6	0.633457	14	utr5p	14	coding	TIC	Yes	59.6	Yes
BZ20	54	UFC1	DEDD	11	0.77247	1	intron	1	upstream	TIC	No	0	No
BZ20	55	PDE4DIP	RP11-353N4.6	7	0.764934	1	coding	1	intron	intra	Yes	49.8	Yes
BZ20	56	URGCP	MRPS24	9	0.943331	7	coding	7	coding	TIC	No	0	No
BZ20	57	NIPAL3	STPG1	9	0.665618	1	coding	1	intron	TIC	Yes	57.9	Yes
BZ20	58	RP11-328P23.3	AC104057.1	14	0.834819	7	downstream	7	intron	TIC	No	0	No
BZ20	59	PGD	IGSF21	37	0.685979	1	coding	1	intron	intra	Yes	54.6	No
BZ20	60	STK11	RP11-416I2.1	10	0.694262	19	coding	17	downstream	inter	Yes	72.2	Yes
BZ20	61	SLC39A1	CRTC2	9	0.938291	1	coding	1	coding	TIC	No	0	No
BZ20	62	LYPLAL1	RP11-135J2.3	6	0.537328	1	utr3p	1	downstream	TIC	No	0	No
BZ20	63	RP11-95M5.1	FGD5	9	0.812495	3	intron	3	upstream	TIC	Yes	93.7	Yes
BZ20	64	CHST6	RP11-77K12.4	13	0.573247	16	utr5p	16	upstream	TIC	Yes	57.9	Yes
BZ20	65	Y_RNA	ERICH2	6	0.590655	2	upstream	2	intron	TIC	Yes	99.4	Yes
BZ20	66	ROBO2	CADM2	55	0.984564	3	coding	3	intron	intra	Yes	100	Yes
BZ20	67	FRG1B	FAM122C	42	0.83593	20	coding	X	coding	inter	Yes	5.9	No
BZ20	68	ZNF738	CTD-2561J22.2	7	0.60444	19	coding	19	upstream	TIC	No	0	No
BZ20	69	RP11-11N9.4	U6	7	0.928726	8	intron	8	upstream	TIC	Yes	92.4	No
BZ20	70	AL591479.1	RP11-745L13.2	5	0.602015	9	upstream	4	intron	inter	Yes	35.8	No
BZ20	71	IGFBP3	AC073115.6	7	0.806228	7	upstream	7	intron	TIC	No	0	No
BZ20	72	HNRNPA3	NFE2L2	6	0.797384	2	utr3p	2	coding	TIC	No	0	No
BZ20	73	SLC5A12	FIBIN	5	0.740675	11	coding	11	upstream	TIC	Yes	23.2	Yes
BZ20	74	TLE1P1	ZC3H12B	6	0.855145	X	upstream	X	upstream	TIC	Yes	34.7	No
BZ20	75	CCDC144A	COPS3	6	0.69725	17	coding	17	upstream	TIC	No	0	No
BZ20	76	AC112721.1	COL6A3	9	0.942462	2	coding	2	utr5p	TIC	Yes	55.8	No
BZ20	77	LSP1	AC027612.6	7	0.526647	11	coding	2	intron	inter	Yes	89.4	No
BZ20	78	AC007386.4	CEP68	15	0.643615	2	intron	2	upstream	TIC	Yes	79.2	No
BZ20	79	MPRIP	RP11-416I2.1	13	0.68591	17	coding	17	downstream	TIC	Yes	13.1	Yes
BZ20	80	TTC39A	KHDRBS3	14	0.980814	1	coding	8	intron	inter	Yes	60.3	Yes
BZ20	81	MRPS7	MIF4GD	6	0.50965	17	utr3p	17	intron	TIC	No	0	No
BZ20	82	TAX1BP3	CTNS	8	0.806625	17	coding	17	coding	TIC	No	0	No
BZ20	83	RPL7AP57	FAT3	24	0.681025	11	downstream	11	upstream	TIC	Yes	83.6	No
BZ20	84	CDK11B	CDK11A	6	0.887464	1	utr5p	1	utr5p	TIC	Yes	54.2	No
BZ20	85	TMEM184B	MAFF	7	0.522687	22	coding	22	downstream	TIC	No	0	No
BZ20	86	SRGAP2B	SRGAP2	55	0.923403	1	intron	1	coding	intra	Yes	58	Yes
BZ20	87	MDN1	GAS5	21	0.569748	6	intron	1	intron	inter	No	0	No
BZ20	88	WRB	SH3BGR	6	0.950041	21	coding	21	utr5p	TIC	No	0	No
BZ20	89	RP11-134G8.7	AC096677.1	13	0.649544	1	downstream	1	upstream	TIC	No	0	No
BZ20	90	MPRIP	AC011524.1	8	0.6488	17	coding	19	intron	inter	Yes	39.4	No
BZ20	91	RP1-177G6.2	CDR1	8	0.961832	X	intron	X	downstream	TIC	Yes	66.6	No
BZ20	92	AC116050.1	RP11-14N7.2	59	0.855487	2	intron	1	intron	inter	Yes	68.7	No
BZ20	93	HDHD1	STS	7	0.596618	X	coding	X	upstream	TIC	Yes	45.4	Yes
BZ20	94	BZRAP1-AS1	C17orf70	5	0.516704	17	intron	17	upstream	intra	Yes	42.7	No
BZ20	95	TMEM165	CLOCK	18	0.945815	4	coding	4	intron	TIC	Yes	14.1	No
BZ20	96	RRP1	PDXK	173	0.986534	21	coding	21	coding	TIC	Yes	100	Yes
BZ20	97	LARP1	MIR1303	6	0.906332	5	coding	5	upstream	TIC	Yes	57	No
BZ20	98	TLK2	RP11-178C3.1	47	0.852574	17	coding	17	coding	intra	Yes	67.5	Yes
BZ20	99	RASL12	SLC51B	6	0.557277	15	coding	15	intron	TIC	No	0	No
BZ20	100	RP11-337C18.8	NRD1	7	0.961758	1	intron	1	coding	intra	No	0	No
BZ20	101	PDXDC1	MIR3179-1	10	0.673004	16	coding	16	downstream	TIC	Yes	52.4	No
BZ20	102	PDXK	RRP1	5	0.932047	21	intron	21	coding	TIC	Yes	100	Yes
BZ20	103	ARMC10	RUNX1	54	0.873705	7	coding	21	intron	inter	No	0	No
BZ20	104	STRIP1	CSF1	7	0.846911	1	coding	1	downstream	TIC	Yes	65.7	No
BZ20	105	RPS6KA3	NF2	17	0.958552	X	coding	22	intron	inter	No	0	No
BZ20	106	EEF1A1P29	EEF1A1P12	7	0.517207	X	intron	2	intron	inter	Yes	11.6	Yes
BZ20	107	PARL	MAP6D1	7	0.934722	3	coding	3	upstream	TIC	No	0	No
BZ20	108	HLA-DRB6	HLA-DRB5	29	0.860599	6	intron	6	coding	TIC	No	0	No
BZ20	109	AK3	AK3	5	0.587942	9	downstream	9	downstream	TIC	No	0	No
BZ20	110	HDAC7	RUNX1	45	0.915357	12	coding	21	intron	inter	Yes	95	No
BZ20	111	FBXL19	BCL7C	8	0.986405	16	coding	16	intron	TIC	Yes	52.6	No
BZ20	112	TPR	C1orf27	12	0.724926	1	intron	1	utr5p	TIC	No	0	No
BZ20	113	SEC16A	C9orf163	9	0.974676	9	utr5p	9	upstream	TIC	Yes	63.3	Yes
BZ20	114	RP11-153M7.3	TLR2	11	0.754139	4	downstream	4	utr5p	TIC	Yes	99.5	No
BZ20	115	TGFBRAP1	AC012360.1	5	0.715313	2	coding	2	upstream	TIC	No	0	No
BZ20	116	ZNF30	EP300	24	0.688616	19	downstream	22	intron	inter	Yes	100	No
BZ20	117	ADAM17	FANCC	10	0.953918	2	coding	9	coding	inter	Yes	100	Yes
BZ20	118	ZNF652	SNHG5	9	0.500047	17	intron	6	intron	inter	No	0	No
BZ20	119	RP11-11N9.4	U6	40	0.967583	8	intron	8	upstream	TIC	Yes	96.1	No
BZ20	120	AP000525.8	RP11-146E13.4	19	0.808791	22	intron	14	intron	inter	Yes	31.4	No
BZ20	121	NUBPL	PPP1R3F	7	0.58695	14	coding	X	coding	inter	No	0	No
BZ20	122	GID4	FTLP12	23	0.756859	17	coding	17	intron	intra	No	0	No
BZ20	123	EHD2	GLTSCR2	15	0.675491	19	coding	19	upstream	TIC	No	0	No
BZ20	124	AC008280.5	ACYP2	5	0.901875	2	intron	2	coding	TIC	No	0	No
BZ20	125	NAV3	RP1-34H18.1	5	0.906071	12	coding	12	intron	TIC	Yes	100	No
BZ20	126	GOLM1	NAA35	13	0.744515	9	coding	9	intron	TIC	No	0	No
BZ20	127	ROBO2	CADM2	6	0.856767	3	coding	3	intron	intra	Yes	100	Yes
BZ20	128	MPRIP	AC011524.1	53	0.806392	17	coding	19	intron	inter	Yes	52.8	Yes
BZ20	129	SRGAP2B	SRGAP2	5	0.853286	1	intron	1	coding	intra	No	0	No
BZ20	130	SEC16A	C9orf163	8	0.903843	9	utr5p	9	utr5p	TIC	No	0	No
BZ20	131	RP11-548K12.12	INTS4L1	5	0.600467	7	downstream	7	intron	intra	No	0	No
BZ20	132	GYPE	RP11-673E1.3	18	0.743726	4	coding	4	intron	TIC	Yes	49.8	No
BZ20	133	DCPS	ST3GAL4	20	0.635732	11	intron	11	upstream	TIC	Yes	95.3	No
BZ20	134	ARIH2	SLC25A20	15	0.943718	3	coding	3	intron	TIC	No	0	No
BZ20	135	HIATL2	RP11-330M2.7	24	0.580102	9	coding	9	intron	TIC	No	0	No
BZ20	136	MPRIP	CTD-2081K17.2	29	0.871785	17	coding	19	intron	inter	No	0	No
BZ20	137	RABGGTA	DHRS1	18	0.680036	14	utr5p	14	intron	TIC	No	0	No
BZ20	138	AP000525.8	C2orf27A	15	0.805833	22	intron	2	utr5p	inter	Yes	55.1	Yes
BZ20	139	HTR1F	RP11-451B8.1	12	0.686976	3	utr5p	3	upstream	TIC	Yes	31.7	No
BZ20	140	TPR	C1orf27	19	0.973016	1	coding	1	utr5p	TIC	Yes	100	Yes
BZ20	141	FBXL19	BCL7C	5	0.646349	16	coding	16	intron	TIC	Yes	58.5	No
BZ20	142	AIG1	RP1-95L4.4	8	0.825353	6	coding	6	intron	TIC	Yes	52.7	No
BZ20	143	YWHAQ	MCU	116	0.967806	2	coding	10	coding	inter	Yes	54.9	Yes
BZ20	144	AP000525.8	C2orf27A	53	0.835158	22	intron	2	utr5p	inter	Yes	54.9	Yes
BZ20	145	COL1A2	COL1A1	28	0.854794	7	coding	17	coding	inter	Yes	35.2	No
BZ20	146	CD99P1	CD99	6	0.963125	X	intron	X	coding	TIC	No	0	No
BZ20	147	RMND5A	ANAPC1	10	0.501231	2	coding	2	coding	intra	Yes	100	No
BZ20	148	HRH2	U6	5	0.920949	5	coding	5	downstream	TIC	Yes	100	Yes
BZ20	149	LSP1	AC116050.1	16	0.776473	11	coding	2	intron	inter	Yes	84.4	No
BZ20	150	FAM219A	DCTN3	5	0.901333	9	coding	9	coding	TIC	No	0	No
BZ21	1	NCBP1	GPX7	14	0.873975	9	utr3p	1	coding	inter	No	0	No
BZ21	2	SIAH1	AIMP1	9	0.754356	16	utr5p	4	coding	inter	Yes	40.3	Yes
BZ21	3	AC020907.1	FXYD3	5	0.54345	19	intron	19	upstream	TIC	No	0	No
BZ21	4	RP11-495P10.2	PDE4DIP	19	0.961036	1	intron	1	intron	intra	No	0	No
BZ21	5	MDN1	GAS5	7	0.708098	6	intron	1	intron	inter	No	0	No
BZ21	6	GNMT	CNPY3	7	0.940542	6	coding	6	coding	TIC	Yes	58.8	Yes
BZ21	7	ANAPC1	PLGLB2	5	0.835922	2	coding	2	upstream	intra	Yes	89.2	Yes
BZ21	8	RP11-305L7.1	RP11-305L7.3	9	0.541755	9	intron	9	intron	TIC	Yes	99.5	No
BZ21	9	TUBA3FP	ENG	11	0.905612	22	intron	9	coding	inter	No	0	No
BZ21	10	VAX2	ATP6V1B1	8	0.853265	2	coding	2	coding	TIC	Yes	40.6	Yes
BZ21	11	EFEMP2	SNX32	5	0.860965	11	coding	11	intron	TIC	No	0	No
BZ21	12	NIT2	RPL23AP53	10	0.954203	3	coding	8	downstream	inter	No	0	No
BZ21	13	LINC00345	TPTE2P3	6	0.643439	13	intron	13	downstream	TIC	Yes	61.5	No
BZ21	14	NHP2L1	XRCC6	6	0.950038	22	coding	22	downstream	TIC	No	0	No
BZ21	15	MCTP2	PRKXP1	10	0.947642	15	coding	15	downstream	intra	Yes	87.6	Yes
BZ21	16	MDC1	RUNX2	7	0.930695	6	coding	6	downstream	intra	Yes	54.4	No
BZ21	17	FRG1	FAM122C	23	0.759846	4	coding	X	utr5p	inter	No	0	No
BZ21	18	HTR1F	RP11-451B8.1	6	0.661714	3	utr5p	3	upstream	TIC	Yes	29	No
BZ21	19	AC016722.2	SOCS5	5	0.735048	2	coding	2	utr5p	TIC	No	0	No
BZ21	20	RP11-527N22.2	RP11-150O12.1	5	0.975493	8	upstream	8	intron	TIC	Yes	68.4	No
BZ21	21	DSCC1	KB-1471A8.1	55	0.973773	8	utr5p	8	intron	TIC	Yes	75.7	Yes
BZ21	22	PRPH2	ATP6V0CP3	22	0.727724	6	upstream	6	upstream	TIC	No	0	No
BZ21	23	COL24A1	RP11-366K1.1	15	0.759897	1	coding	13	downstream	inter	No	0	No
BZ21	24	AC097532.2	PID1	6	0.837736	2	downstream	2	intron	intra	Yes	19.5	No
BZ21	25	RERE	ANKLE2	9	0.970817	1	coding	12	coding	inter	Yes	61	No
BZ21	26	EMC3	CMC1	8	0.860699	3	coding	3	upstream	intra	Yes	42.7	No
BZ21	27	SPATA13	IFT88	13	0.805983	13	utr5p	13	intron	intra	No	0	No
BZ21	28	AC097532.2	PID1	1671	0.605345	2	downstream	2	intron	intra	Yes	34	No
BZ21	29	TRGC1	TRGJP1	21	0.749518	7	upstream	7	coding	TIC	Yes	100	Yes
BZ21	30	ZNF721	ZNF814	9	0.621344	4	coding	19	utr3p	inter	No	0	No
BZ21	31	RABGGTA	DHRS1	120	0.755459	14	utr5p	14	intron	TIC	Yes	46.4	Yes
BZ21	32	RP11-337C18.8	FMO5	8	0.933462	1	intron	1	intron	TIC	No	0	No
BZ21	33	FAM179A	CDHR3	9	0.828965	2	utr3p	7	intron	inter	Yes	74.2	No
BZ21	34	AIG1	RP1-95L4.4	7	0.937509	6	coding	6	intron	TIC	No	0	No
BZ21	35	ALPL	RP11-63N8.3	13	0.923511	1	coding	1	upstream	TIC	Yes	23.5	No
BZ21	36	IGFBP3	AC073115.6	12	0.905045	7	upstream	7	intron	TIC	Yes	58.3	No
BZ21	37	RP11-483I13.3	RP11-483I13.4	20	0.861147	1	intron	1	intron	TIC	Yes	100	Yes
BZ21	38	HLA-DMA	BRD2-IT1	7	0.87682	6	coding	6	intron	TIC	No	0	No
BZ21	39	AC073115.6	AC073115.7	8	0.935869	7	intron	7	upstream	TIC	No	0	No
BZ21	40	TMEM165	CLOCK	7	0.917269	4	coding	4	intron	TIC	Yes	13.2	No
BZ21	41	C19orf55	HSPB11	6	0.506987	19	utr3p	1	coding	inter	No	0	No
BZ21	42	GLO1	USP49	182	0.619088	6	utr3p	6	intron	intra	No	0	No
BZ21	43	UTP20	ARL1	5	0.825049	12	coding	12	coding	TIC	No	0	No
BZ21	44	USP2	RP11-305N23.1	9	0.96136	11	intron	11	intron	TIC	No	0	No
BZ21	45	RP11-262H14.1	AL512625.1	10	0.759846	9	intron	9	downstream	TIC	No	0	No
BZ21	46	PRKXP1	RP11-526I2.1	6	0.734279	15	intron	15	intron	TIC	Yes	76.8	No
BZ21	47	SKIV2L	DOM3Z	11	0.982437	6	intron	6	coding	TIC	No	0	No
BZ21	48	RP11-400K9.3	RP11-400K9.4	7	0.877954	8	upstream	8	intron	TIC	Yes	59.1	No
BZ21	49	RUNX2	TNFRSF21	10	0.861456	6	intron	6	intron	intra	No	0	No
BZ21	50	RP11-535M15.1	ZNF510	21	0.645251	9	downstream	9	intron	TIC	Yes	79.5	Yes
BZ21	51	IGKV4-1	AC096579.7	19	0.582165	2	coding	2	intron	TIC	No	0	No
BZ21	52	ERICH2	Y_RNA	63	0.920945	2	coding	2	upstream	TIC	Yes	99.5	Yes
BZ21	53	NYAP2	AC016717.1	9	0.529666	2	coding	2	intron	TIC	Yes	99.4	Yes
BZ21	54	SAV1	GYPE	10	0.646005	14	coding	4	coding	inter	Yes	100	Yes
BZ21	55	SLC16A3	RP13-516M14.2	5	0.932302	17	utr5p	17	downstream	TIC	Yes	50.8	No
BZ21	56	C2orf49	FHL2	22	0.984471	2	utr3p	2	utr3p	TIC	Yes	32.8	No
BZ21	57	SPATA13	IFT88	26	0.887002	13	utr5p	13	intron	intra	Yes	41.7	No
BZ21	58	PDE4DIP	RP11-640M9.1	5	0.888291	1	coding	1	upstream	TIC	Yes	43.7	No
BZ21	59	CADPS2	KCND2	6	0.924771	7	coding	7	intron	intra	Yes	100	Yes
BZ21	60	FSTL4	PLCB1	7	0.605607	5	utr5p	20	intron	inter	Yes	59	No
BZ21	61	TGFBR1	RP11-179A16.2	9	0.675784	9	coding	11	intron	inter	No	0	No
BZ21	62	AC010642.1	ZSCAN22	43	0.566038	19	utr3p	19	upstream	TIC	Yes	92	Yes
BZ21	63	TBC1D8B	CTD-2054N24.2	10	0.695924	X	utr3p	15	utr3p	inter	Yes	56.6	No
BZ21	64	LRRC37A3	WDR55	5	0.609399	17	coding	5	utr3p	inter	No	0	No
BZ21	65	COL1A1	COL1A2	10	0.831425	17	coding	7	coding	inter	No	0	No
BZ21	66	DSCC1	KB-1471A8.1	8	0.910769	8	utr5p	8	intron	TIC	Yes	69.1	Yes
BZ21	67	SRGAP2B	SRGAP2	5	0.925242	1	intron	1	coding	intra	No	0	No
BZ21	68	KDM5A	TMIGD2	17	0.869646	12	coding	19	coding	inter	Yes	100	No
BZ21	69	PMM2	RP5-1010E17.1	19	0.905563	16	coding	20	downstream	inter	No	0	No
BZ21	70	SH3D19	U6	9	0.877046	4	utr5p	4	downstream	TIC	Yes	100	Yes
BZ21	71	NAA20	RP11-388B24.4	12	0.982761	20	coding	9	downstream	inter	Yes	49.8	No
BZ21	72	RP11-254F7.2	KLF11	5	0.626097	2	upstream	2	intron	TIC	Yes	73.1	No
BZ21	73	SRGAP2	SRGAP2B	29	0.944134	1	coding	1	intron	intra	Yes	56	Yes
BZ21	74	CPED1	WNT16	5	0.819178	7	coding	7	coding	TIC	Yes	95.9	Yes
BZ21	75	RP1-34H18.1	NAV3	7	0.878452	12	intron	12	coding	TIC	Yes	100	Yes
BZ21	76	INVS	TEX10	5	0.714418	9	coding	9	intron	TIC	No	0	No
BZ21	77	RP11-535M15.1	ZNF510	17	0.650653	9	intron	9	intron	TIC	Yes	93.7	No
BZ21	78	DHX16	CDC5L	35	0.967509	6	coding	6	downstream	intra	Yes	35.2	No
BZ21	79	WISP1	NDRG1	8	0.780177	8	coding	8	downstream	TIC	No	0	No
BZ21	80	FRG1B	RP11-87H9.2	6	0.765391	20	utr5p	9	intron	inter	Yes	8.2	No
BZ21	81	HLA-DMA	PVT1	6	0.651545	6	intron	8	intron	inter	Yes	64.6	No
BZ21	82	TMEM194B	MFSD6	20	0.854942	2	coding	2	intron	TIC	Yes	100	Yes
BZ21	83	RP3-512B11.3	DSP	17	0.988803	6	intron	6	intron	TIC	Yes	100	No
BZ21	84	LEAP2	UQCRQ	7	0.989542	5	coding	5	utr3p	TIC	Yes	36	No
BZ21	85	RRN3P3	PHACTR3	5	0.838526	16	intron	20	coding	inter	Yes	53.1	No
BZ21	86	ZNF595	RP11-241F15.3	5	0.71653	4	intron	4	upstream	intra	Yes	23	No
BZ21	87	AMZ2	LOC440461	7	0.890901	17	utr5p	17	downstream	TIC	No	0	No
BZ21	88	YBEY	C21orf58	6	0.920945	21	coding	21	intron	TIC	Yes	40	No
BZ21	89	HIATL1	RP11-330M2.7	29	0.931155	9	coding	9	intron	intra	Yes	100	Yes
BZ21	90	HFM1	AC093388.3	377	0.705584	1	intron	2	intron	inter	No	0	No
BZ21	91	NUP35	HLA-DMA	24	0.7781	2	coding	6	intron	inter	Yes	100	Yes
BZ21	92	MRPS10	GUCA1B	9	0.681889	6	coding	6	coding	TIC	Yes	54.9	Yes
BZ21	93	TUBA1B	XPOT	5	0.744964	12	coding	12	intron	intra	No	0	No
BZ21	94	RP11-849H4.2	GS1-388B5.5	5	0.579842	11	coding	3	downstream	inter	No	0	No
BZ21	95	SLC29A1	HSP90AB1	25	0.967843	6	coding	6	upstream	TIC	Yes	29.9	No
BZ21	96	RP11-236B18.2	RP11-236B18.2	7	0.56653	10	intron	10	downstream	TIC	No	0	No
BZ21	97	MDN1	GAS5	15	0.636915	6	intron	1	intron	inter	Yes	10.4	No
BZ21	98	CEP170	RP5-1106E3.1	21	0.653931	1	utr3p	7	downstream	inter	Yes	65.9	Yes
BZ21	99	AP001347.6	AC079949.1	8	0.568588	21	intron	12	upstream	inter	No	0	No
BZ21	100	SLC29A1	HSP90AB3P	9	0.954203	6	coding	4	intron	inter	No	0	No
BZ21	101	ECT2	ATP5G1P4	6	0.978149	3	coding	3	downstream	TIC	No	0	No
BZ21	102	RP11-321E8.2	ZNF680	12	0.954768	7	intron	7	utr3p	TIC	Yes	38	No
BZ21	103	MYH10	GPR110	23	0.988637	17	coding	6	downstream	inter	Yes	47.5	No
BZ21	104	STMN1P1	DPY30	10	0.685387	12	intron	2	intron	inter	Yes	36.9	Yes
BZ21	105	MFSD7	ATP5I	12	0.978149	4	coding	4	coding	TIC	Yes	68.1	Yes
BZ21	106	GABRB3	GAS5	27	0.720168	15	intron	1	intron	inter	Yes	16.8	No
BZ21	107	BTBD8	KIAA1107	6	0.941105	1	coding	1	upstream	TIC	Yes	94.4	No
BZ21	108	FAM78B	RP11-479J7.2	6	0.909135	1	coding	1	intron	TIC	Yes	71.7	Yes
BZ21	109	ACTR8	IL17RB	10	0.861116	3	utr3p	3	coding	TIC	No	0	No
BZ21	110	SLC41A1	PM20D1	6	0.978149	1	intron	1	upstream	TIC	No	0	No
BZ21	111	NBPF1	RNA5SP484	11	0.746752	1	intron	20	upstream	inter	No	0	No
BZ21	112	RP11-773D16.1	RP11-119F19.2	55	0.946906	10	intron	10	intron	TIC	No	0	No
BZ21	113	ZNF880	CTD-3018O17.3	5	0.836464	19	utr3p	19	intron	TIC	No	0	No
BZ21	114	SUPT3H	RUNX2	5	0.988525	6	coding	6	intron	TIC	Yes	66.8	Yes
BZ21	115	RP13-492C18.2	UNK	6	0.5395	7	intron	17	utr3p	inter	Yes	72.9	No
BZ21	116	C1GALT1	AC005532.5	5	0.858449	7	utr3p	7	intron	TIC	No	0	No
BZ21	117	AP000525.8	C2orf27A	30	0.727724	22	intron	2	utr5p	inter	No	0	No
BZ21	118	AP001347.6	AC079949.1	199	0.531135	21	intron	12	upstream	inter	No	0	No
BZ21	119	HOXA3	HOXA2	5	0.930695	7	utr5p	7	upstream	TIC	No	0	No
BZ21	120	RAB9A	OFD1	5	0.867234	X	utr5p	X	coding	TIC	No	0	No
BZ21	121	RP11-26J3.1	MRPS28	7	0.991177	8	upstream	8	intron	TIC	Yes	71.8	No
BZ21	122	LMOD1	RP11-307B6.3	6	0.803137	1	coding	1	upstream	TIC	Yes	100	Yes
BZ21	123	PIK3C3	ATAD3B	6	0.673442	18	utr3p	1	coding	inter	No	0	No
BZ21	124	AC008280.5	ACYP2	16	0.984719	2	intron	2	coding	TIC	Yes	26.5	No
BZ21	125	RP11-735G4.1	RP11-138M12.1	11	0.63889	6	upstream	6	intron	TIC	Yes	100	No
BZ21	126	NDUFS6	MRPL36	40	0.961909	5	coding	5	downstream	TIC	Yes	59.9	No
BZ21	127	C1GALT1	AC005532.5	24	0.961445	7	utr3p	7	intron	TIC	Yes	56.5	No
BZ21	128	RP11-735G4.1	RP11-138M12.1	11	0.914321	6	upstream	6	intron	TIC	Yes	100	No
BZ21	129	RP11-153M7.3	TLR2	5	0.647133	4	downstream	4	utr5p	TIC	Yes	100	Yes
BZ21	130	PROCA1	SCD	9	0.709626	17	utr3p	10	utr3p	inter	No	0	No
BZ21	131	ZNF615	ZNF614	5	0.513809	19	upstream	19	intron	TIC	No	0	No
BZ21	132	RP11-11N9.4	U6	29	0.943206	8	intron	8	upstream	TIC	Yes	99.2	No
BZ21	133	RMND5A	ANAPC1	16	0.680308	2	coding	2	coding	intra	Yes	100	Yes
BZ21	134	LIF	OSM	20	0.572451	22	utr5p	22	downstream	TIC	Yes	93.5	Yes
BZ21	135	GABRB3	GAS5	7	0.698907	15	intron	1	intron	inter	Yes	16.1	No
BZ21	136	HIATL1	RP11-330M2.7	12	0.666013	9	coding	9	intron	intra	No	0	No
BZ21	137	NCOR1	COL21A1	150	0.856745	17	intron	6	intron	inter	Yes	100	No
BZ21	138	C11orf63	BSX	12	0.890668	11	coding	11	downstream	TIC	Yes	58.8	No
BZ21	139	ANAPC1	AC093616.4	64	0.759846	2	coding	2	intron	intra	Yes	85.7	Yes
BZ21	140	COL24A1	C12orf55	5	0.615299	1	coding	12	utr3p	inter	No	0	No
BZ21	141	TMEM163	CKS2	560	0.992416	2	coding	9	coding	inter	Yes	100	Yes
BZ21	142	TMEM31	MORF4L2-AS1	5	0.949006	X	utr5p	X	intron	TIC	No	0	No
BZ21	143	AC116050.1	RP11-14N7.2	22	0.731706	2	intron	1	intron	inter	Yes	83.3	No
BZ21	144	RP11-211N8.2	RP11-262H14.4	9	0.71653	9	downstream	9	intron	intra	Yes	29.4	No
BZ21	145	NDUFB5	AC090425.1	9	0.812871	3	coding	3	downstream	TIC	No	0	No
BZ21	146	AVL9	TMED10	14	0.529936	7	utr3p	14	utr3p	inter	No	0	No
BZ21	147	PKD1	PKD1P1	5	0.831516	16	coding	16	utr5p	intra	Yes	65.4	Yes
BZ21	148	PVT1	BRD2	31	0.95962	8	intron	6	intron	inter	Yes	53.6	Yes
BZ21	149	TBC1D3F	RP11-1407O15.2	56	0.783931	17	downstream	17	coding	TIC	No	0	No
BZ21	150	RP11-250B2.3	RP11-11L12.2	10	0.556279	6	intron	6	downstream	TIC	Yes	100	No
BZ21	151	S1PR3	RP11-791O21.5	5	0.780351	9	utr5p	9	downstream	TIC	No	0	No
BZ21	152	PMM2	RP5-1010E17.1	11	0.657131	16	coding	20	downstream	inter	No	0	No
BZ21	153	GABRB3	GAS5	17	0.770364	15	intron	1	intron	inter	Yes	28.1	No
BZ21	154	CCNI	SEPT11	5	0.590067	4	coding	4	downstream	TIC	Yes	50.3	No
BZ21	155	KIAA1211L	TSGA10	21	0.887312	2	upstream	2	utr3p	TIC	Yes	10.8	No
BZ21	156	ZNF738	CTD-2561J22.2	9	0.823567	19	coding	19	intron	TIC	No	0	No
[truncated: 19,943 more rows]

## Sheet: Supp. Table S10
Supplemental Table S10: Predicted proteing changes of fusions with common starting genes, along with search sequences used to identify read counts
								Transcript sequence 12 nt on each side of fusion breakpoint		Normal transcript sequence of Gene 1 around fusion breakpoint
Species	Sample	Gene 1	Chr	Gene 1 breakpoint	Gene 2	In-frame?	Predicted protein change	Forward	Reverse Complement	Forward	Reverse complement
Human	BZ27	KAT6A	8	End of exon 10	MLLT10P2	No	Last 1471 aa of KAT6A replaced by 39 aa	AGAATACTCAAGAATATTACACTT	AAGTGTAATATTCTTGAGTATTCT	AGAATACTCAAGGCTGCCCAAATT	AATTTGGGCAGCCTTGAGTATTCT
Human	OS29	KAT6A	8	End of exon 3	PBK	No	Last 1804 aa of KAT6A is replaced by 1 aa	ATGAAAAGGATAAGGACTGAGAGT	ACTCTCAGTCCTTATCCTTTTCAT	GAAAAGGATAAGCCGGTTGCTGAA	TTCAGCAACCGGCTTATCCTTTTC
Canine	DOS37	KIAA1244 (ARFGEF3)	1	End of exon 10	CITED2	No	Last 1824 aa of ARFGEF3 replaced by 43 aa	AAATCATGAAGGAGTGCTCTGCTG	CAGCAGAGCACTCCTTCATGATTT	ATCATGAAGGAGCTTCTCGGAAGC	GCTTCCGAGAAGCTCCTTCATGAT
Human	BZ01	KIAA1244 (ARFGEF3)	6	End of exon 8	Metazoa_SRP	No	Last 1956 aa of ARFGEF3 replaced by 47 aa or 62 aa	AGCCGCCATAAAGAATGTGACTGA	TCAGTCACATTCTTTATGGCGGCT	AGCCGCCATAAATGACAGCCAGCA	TGCTGGCTGTCATTTATGGCGGCT
Human	HO010	KIF16B	20	End of exon 12	SORBS2	No	Last 883 aa of KIF16B replaced by 31 aa	AATATTTTGAAAAAGAGCGACACT	AGTGTCGCTCTTTTTCAAAATATT	AATATTTTGAAAGAACAAACTCTA	TAGAGTTTGTTCTTTCAAAATATT
Human	BZ08	KIF16B	20	End of exon 10	TASP1	No	Last 925 aa of KIF16B replaced by 21 aa	GCTCAAGGGAATCAGAAGCCAGGA	TCCTGGCTTCTGATTCCCTTGAGC	CAAGGGAATCAGATTGCCCTCTTA	TAAGAGGGCAATCTGATTCCCTTG
Human	BZ33	RB1	13	End of exon 6	PRKG1	No	Last 726 aa of RB1 replaced by 28 aa	TTTATTAGCTAAAGAGACAGGATT	AATCCTGTCTCTTTAGCTAATAAA	TATTAGCTAAAGGGGAAGTATTAC	GTAATACTTCCCCTTTAGCTAATA
Human	BZ14	RB1	13	End of exon 17	SDCCAG3P2	No	Last 363 aa of RB1 replaced by 8 aa	GCATGGCTCTCAAAAGCCAAGTCC	GGACTTGGCTTTTGAGAGCCATGC	GCATGGCTCTCAGATTCACCTTTA	TAAAGGTGAATCTGAGAGCCATGC
Human	BZ36	ROCK1	18	End of exon 9	7SK	No	Last 1004 aa of ROCK1 replaced by 3 aa	CGCTCCGAGACAATGGAAAATAAT	ATTATTTTCCATTGTCTCGGAGCG	CGCTCCGAGACACTGTAGCACCAG	CTGGTGCTACAGTGTCTCGGAGCG
Human	OS07	ROCK1	18	End of exon 9	VAPA	No	Last 1004 aa of ROCK1 replaced by 26 aa	CGCTCCGAGACAATGCAGAACCTG	CAGGTTCTGCATTGTCTCGGAGCG	CGCTCCGAGACACTGTAGCACCAG	CTGGTGCTACAGTGTCTCGGAGCG
Human	BZ38	RUNX2	6	End of exon 6	KLKP1	No	Last 180 aa of RUNX2 replaced by 54 aa	GGCGCATTTCAGATGCTGTGATTG	CAATCACAGCATCTGAAATGCGCC	GGCGCATTTCAGATGATGACACTG	CAGTGTCATCATCTGAAATGCGCC
Human	HO047M	RUNX2	6	End of exon 6	LRRTM4	No	Last 180 aa of RUNX2 replaced by 12 aa	TAGGCGCATTTCAGATGCCACACC	GGTGTGGCATCTGAAATGCGCCTA	GGCGCATTTCAGATGATGACACTG	CAGTGTCATCATCTGAAATGCGCC
Canine	DOS112	TMEM67	29	End of exon 4	C8orf37	No	Last 826 aa of TMEM67 replaced by 82 aa	TTTAGGAAACAGGAGCACTACCAA	TTGGTAGTGCTCCTGTTTCCTAAA	TTTAGGAAACAGATGTGTCCGATG	CATCGGACACATCTGTTTCCTAAA
Human	OS09	TMEM67	8	End of exon 8	GDF6	No	Last 705 aa of TMEM67 replaced by stop codon	CTATTTCATTTTGGTAACTCCGTC	GACGGAGTTACCAAAATGAAATAG	TATTTCATTTTGGAGACAGAATCT	AGATTCTGTCTCCAAAATGAAATA
Human	HO036	TP53	17	End of exon 9	HMGB1P46	No	Last 10 aa of TP53 replaced by 14 or 16 aa	TATTTCACCCTTCAGATCTGCCAG	CTGGCAGATCTGAAGGGTGAAATA	TTCACCCTTCAGATCCGTGGGCGT	ACGCCCACGGATCTGAAGGGTGAA
Human	BZ03	TP53	17	End of exon 9	ZPBP	No	Last 9 aa of TP53 replaced by 11 aa	ATTTCACCCTTCAGGACCTCCTGC	GCAGGAGGTCCTGAAGGGTGAAAT	TTCACCCTTCAGATCCGTGGGCGT	ACGCCCACGGATCTGAAGGGTGAA
Human	OS09	USP25	21	End of exon 24	CHODL-AS1	No	Last 122 aa of USP25 replaced by 49 aa	GAATGTTTGCTATTTCTTTCTTTA	TAAAGAAAGAAATAGCAAACATTC	GAATGTTTGCTAAAATTAAATGAG	CTCATTTAATTTTAGCAAACATTC
Canine	DOS6M	USP25	31	End of exon 3	SLC36A4	No	Last 1034 aa of USP25 replaced by 41 aa	AAGCAGACACAAGGTCCCTTCCAG	CTGGAAGGGACCTTGTGTCTGCTT	AAGCAGACACAAATGTGATTGATC	AAGCAGACACAAATGTGATTGATC
Human	OS09	VPS13B	8	End of exon 3	RP11-1057N3.1	No	Last 3924 aa of VPS13B replaced by 8 aa	GGATGGGATACAGGACTCTTTAAA	TTTAAAGAGTCCTGTATCCCATCC	GATGGGATACAGGATGACCATGAA	TTCATGGTCATCCTGTATCCCATC
Canine	DOS6M	VPS13B	13	End of exon 2*	ZZEF1	No	Last 3922 aa of VPS13B replaced by 52 aa	GATGGAATACAGCTGGTCCAAAGA	TCTTTGGACCAGCTGTATTCCATC	GATGGAATACAGGATGACCATGAA	TTCATGGTCATCCTGTATTCCATC
				*equivalent to exon 3 in human genome

[truncated: 4 more sheets: Supp. Table S11, Supp. Table S12, Supp. Table S13, Supp. Table S14]
